# Supplementary material for: A single-domain green fluorescent protein catenane
Source: Nat Commun. 2023 Jun 13;14:3480. doi: 10.1038/s41467-023-39233-7 (PMC10264447; doi:10.1038/s41467-023-39233-7)
Supplement: Supplementary file 5 — Supplementary Data 1 [file 41467_2023_39233_MOESM5_ESM.xlsx]

## Sheet: Sheet1
No.	Primer name	Sequences of oligonucleotides (5'to3')
1	IntC-GFP1-IntN-GFP2-F1	TCACGTCGACAGTGGATCAGGCGAAAC
2	IntC-GFP1-IntN-GFP2-R1	GATTCCATTCTTTTGGAGCTCACCACTTGAGCCGCCTG
3	IntC-GFP1-IntN-GFP2-F2	GTGGTGAGCTCCAAAAGAATGGAATCAAAGCTAACTTC
4	IntC-GFP1-IntN-GFP2-R2	TCACCTCGAGtcaGTGATGATGATGATGATGTCCACCGGTTTCCGGCAGACTAGTGCCACCTGAGCCACC
5	IntC-YPet1-IntN-YPet2-F1	TCATGCTAGCATGTCTAAAGGTGAAGAATTATTCACTGG
6	IntC-YPet1-IntN-YPet2-R1	TACCGGTACCTTTGTCAGCAGTGATGTAAACATTGTGAGAGTTATAG
7	IntC-YPet1-IntN-YPet2-F2	TCAGAGCTCCAAAAGAATGGTATCAAAGCTAACTTCAAAATTAGACACAAC
8	IntC-YPet1-IntN-YPet2-R2	ATCAACTAGTTTTGTACAATTCATTCATACCCTCGGTAATACCAG
9	IntC-mCherry1-IntN-mCherry2-F1	TCATGCTAGCATGGTGAGCAAGGGCGAGGAGG
10	IntC-mCherry1-IntN-mCherry2-R1	TACCGGTACCGTCCTCGGGGTACATCCGCTCGG
11	IntC-mCherry1-IntN-mCherry2-F2	TCAGAGCTCGGCGCCCTGAAGGGAGAGATC
12	IntC-mCherry1-IntN-mCherry2-R2	ATCAACTAGTCTTGTACAGCTCGTCCATGCCGCCG
13	IntC-mWasabi1-IntN-mWasabi2-F1	ACTAGCTAGCATGGTGAGCAAGGGCGAGGAGACCAC
14	IntC-mWasabi1-IntN-mWasabi2-R1	ACTAGGTACCGTCGCGCACGTACATCCTCTCGG
15	IntC-mWasabi1-IntN-mWasabi2-F2	ACTAGAGCTCGGCGTGCTGAAGGGCGACGTC
16	IntC-mWasabi1-IntN-mWasabi2-R2	TAGTACTAGTCTTGTACAGCTCGTCCATGCCGTCGG
17	IntC-GFP1-IntN-GFP2-DHFR-F	ACTAACTAGTATGATCAGTCTGATTGCGGCGTTAGCGGTAGATC
18	IntC-GFP1-IntN-GFP2-DHFR-R	ACTAGGATCCCCGCCGCTCCAGAATCTCAAAGCAATAGCTG
19	IntC-GFP1-IntN-GFP2-leptin-F	ACTAACTAGTGTGCCGATTCAGAAAGTTCAGGATGATACCAAAACC
20	IntC-GFP1-IntN-GFP2-leptin-R	ACTAGGATCCACAACCCGGACTCAGATCCAGCTGC
21	IntC-GFP1-IntN-GFP2-monellin-F	ACTAACTAGTGGTGAATGGGAAATTATTGATATTGGCCCGTTTACCCAGAATCTG
22	IntC-GFP1-IntN-GFP2-monellin-R	ACTAGGATCCCGGCGGCGGAACCGGAC
23	IntC-GFP1-IntN-GFP2-mCherry-F1	ACTAAAGCTTATGGAGGAGGACAACATGGCCATCATCAAGGAGTTC
24	IntC-GFP1-IntN-GFP2-mCherry-R1	ACTAACTAGTGGTGCTGTGTCTGGCCTCGGCTCTCTC
25	IntC-GFP1-IntN-GFP2-mCherry-F2	ACTAGAGCTCATTAAGATCGCTACACGTAAGTATCTGGGTAAGCAGAATGTG
26	IntC-GFP1-IntN-GFP2-mCherry-R2	ACTACTCGAGTCAATTAGGAAGATTATCAACCCGCATCAGATCCAATTCACG
27	IntC1-GFP1-IntN1-IntC2-GFP2-IntN2-F1	TCACGAGCTCCAAAAGAATGGAATCAAAGCTAACTTCAC
28	IntC1-GFP1-IntN1-IntC2-GFP2-IntN2-R1	ATCAACTAGTGCCACCTGAGCCACCCTTGTACAGCTCGTCCATGC
29	IntC1-GFP1-IntN1-IntC2-GFP2-IntN2-F2	ACTAGCTAGCATGAGCAAAGGAGAAGAACTTTTCAC
30	IntC1-GFP1-IntN1-IntC2-GFP2-IntN2-R2	ACTAGGTACCTTTGTCTGCCGTGATGTATACATTGTGTG
31	IntC1-GFP1-IntN1-VidC-GFP2-VidN-F1	ATCAGTCGACAGTGGATCAGGCGAAACCGTGCGTTTCCAGGGCGGTGGCTCAGGCAGTATGATTGAAGAAAAAAAAGTGACCGTTCAGG
32	IntC1-GFP1-IntN1-VidC-GFP2-VidN-R1	ATCAGAGCTCATGATGATGATGATGATGGCCTCCTTTACCGCTattATGA GAAACAATAC
33	IntC1-GFP1-IntN1-VidC-GFP2-VidN-F2	ATCAACTAGTGAATCTGGCTGTCTGCCGAAAGAAGCAGTTGTGC
34	IntC1-GFP1-IntN1-VidC-GFP2-VidN-R2	TGATCTCGAGTCAGCCTTTTTTGGTCAGACGAATCTGCACAACTGCTTCTTTCGGCAGAC
