# Supplementary material for: A single-domain green fluorescent protein catenane
Source: Nat Commun. 2023 Jun 13;14:3480. doi: 10.1038/s41467-023-39233-7 (PMC10264447; doi:10.1038/s41467-023-39233-7)
Supplement: Supplementary file 6 — Source Data [file 41467_2023_39233_MOESM6_ESM.xlsx]

## Sheet: Figure 3b
Figure 3b	Non-cropped image of SDS-PAGE.

## Sheet: Figure 3e
Figure 3e	Non-cropped image of SDS-PAGE.

## Sheet: Figure 3h
Figure 3h
	Mass (Da)	[2]cat-GFP			Mass (Da)	[3]cat-GFP
	20000	0.01515			50004	1.80172e-17
	20001	0.01402			50009	4.71949e-15
	20002	0.01236			50010	2.18379e-15
	20003	0.01071			50011	1.0227e-16
	20004	0.00944			50013	1.2329e-15
	20005	0.00867			50015	1.60556e-15
	20006	0.0083			50017	1.21265e-15
	20007	0.0081			50018	3.52354e-15
	20008	0.00784			50019	6.97511e-16
	20009	0.00739			50024	1.65663e-16
	20010	0.00671			50029	8.57713e-16
	20011	0.00589			50031	3.10835e-15
	20012	0.00505			50034	2.68144e-16
	20013	0.00438			50037	7.03109e-17
	20014	0.0042			50038	2.60202e-15
	20015	0.00487			50040	1.33822e-15
	20016	0.00603			50044	2.32354e-15
	20017	0.00637			50045	1.16809e-15
	20018	0.00543			50046	3.85062e-15
	20019	0.00417			50047	1.92556e-15
	20020	0.00331			50048	6.25815e-16
	20021	0.00275			50050	1.98025e-15
	20022	0.00235			50051	1.09721e-15
	20023	0.00209			50052	1.29873e-15
	20024	0.00199			50053	1.72303e-15
	20025	0.00201			50054	1.42936e-15
	20026	0.00214			50055	5.9584e-16
	20027	0.00231			50056	2.67695e-15
	20028	0.00246			50057	3.90531e-15
	20029	0.00258			50058	2.84911e-15
	20030	0.00271			50059	1.93569e-15
	20031	0.0029			50060	1.86075e-15
	20032	0.00323			50061	5.73113e-15
	20033	0.00387			50062	1.10531e-15
	20034	0.00504			50063	1.27037e-15
	20035	0.0068			50064	5.22118e-16
	20036	0.00877			50065	8.19131e-16
	20037	0.01054			50066	3.08303e-15
	20038	0.01251			50067	5.1043e-15
	20039	0.01546			50068	3.15898e-15
	20040	0.01885			50069	2.18784e-15
	20041	0.02078			50070	2.28506e-15
	20042	0.01991			50071	1.90632e-15
	20043	0.01659			50072	1.5924e-15
	20044	0.01224			50073	3.18068e-16
	20045	0.00845			50074	8.08397e-16
	20046	0.00612			50077	1.94278e-15
	20047	0.00512			50079	3.24448e-16
	20048	0.00475			50080	1.67384e-16
	20049	0.00452			50086	8.00599e-16
	20050	0.00433			50087	3.28701e-16
	20051	0.00424			50088	1.20354e-15
	20052	0.0042			50091	4.39486e-16
	20053	0.00418			50094	1.55637e-16
	20054	0.00415			50100	2.62777e-16
	20055	0.00412			50101	6.15688e-16
	20056	0.00414			50104	7.39536e-16
	20057	0.00427			50105	3.84599e-16
	20058	0.00458			50107	6.02524e-16
	20059	0.00526			50109	6.06574e-16
	20060	0.00647			50110	5.72144e-16
	20061	0.00776			50111	1.29366e-15
	20062	0.00818			50112	1.0729e-15
	20063	0.00783			50113	0
	20064	0.00795			50114	4.35435e-16
	20065	0.00899			50116	1.48982e-17
	20066	0.01049			50118	1.35746e-15
	20067	0.01206			50119	1.93468e-15
	20068	0.01347			50120	3.95261e-17
	20069	0.01441			50121	7.86524e-16
	20070	0.01454			50122	1.20657e-15
	20071	0.01384			50124	8.61156e-16
	20072	0.01263			50125	1.64911e-15
	20073	0.01134			50126	5.6384e-16
	20074	0.01018			50127	6.17612e-16
	20075	0.00917			50128	1.63088e-15
	20076	0.00833			50129	1.22176e-15
	20077	0.00769			50131	1.50025e-15
	20078	0.0074			50132	2.65916e-16
	20079	0.00768			50134	2.70068e-16
	20080	0.00884			50136	4.20853e-16
	20081	0.01108			50137	1.53366e-15
	20082	0.01401			50138	1.37207e-16
	20083	0.01662			50141	1.44657e-15
	20084	0.01805			50142	1.65113e-15
	20085	0.01825			50145	2.44404e-15
	20086	0.01758			50146	1.85164e-15
	20087	0.01617			50147	7.81156e-16
	20088	0.01402			50148	1.94581e-15
	20089	0.01137			50149	9.56245e-16
	20090	0.00868			50153	1.37366e-15
	20091	0.00642			50154	2.61417e-15
	20092	0.00484			50155	1.45207e-16
	20093	0.00392			50158	3.37713e-16
	20094	0.00349			50159	1.35138e-15
	20095	0.00337			50161	1.78581e-15
	20096	0.00342			50162	9.84701e-16
	20097	0.00348			50163	6.04245e-16
	20098	0.00344			50164	1.00526e-15
	20099	0.0033			50165	1.78075e-15
	20100	0.00318			50168	2.80657e-15
	20101	0.00314			50169	1.33619e-15
	20102	0.00317			50170	2.63949e-15
	20103	0.00321			50171	9.76122e-17
	20104	0.00328			50172	1.58328e-15
	20105	0.00337			50173	1.77062e-15
	20106	0.00353			50174	7.02068e-16
	20107	0.00377			50175	4.26726e-16
	20108	0.00412			50176	1.26805e-17
	20109	0.00464			50177	6.01916e-16
	20110	0.00541			50178	1.66574e-16
	20111	0.00648			50179	9.55941e-16
	20112	0.0078			50181	1.38784e-15
	20113	0.00907			50182	2.15081e-16
	20114	0.00998			50184	3.06827e-16
	20115	0.01049			50185	1.72404e-15
	20116	0.011			50186	1.16303e-15
	20117	0.0119			50187	4.11637e-16
	20118	0.01325			50188	1.01721e-15
	20119	0.01465			50189	1.42733e-15
	20120	0.01563			50190	1.64911e-15
	20121	0.01611			50191	1.40303e-15
	20122	0.01645			50192	9.55131e-16
	20123	0.01722			50193	7.51789e-16
	20124	0.01903			50194	7.68701e-16
	20125	0.02193			50196	2.93113e-15
	20126	0.02451			50197	7.7103e-16
	20127	0.02435			50198	4.21562e-16
	20128	0.02056			50199	6.37995e-17
	20129	0.0151			50200	3.45511e-16
	20130	0.01068			50201	9.6303e-16
	20131	0.00832			50202	1.32911e-15
	20132	0.00738			50203	5.88144e-16
	20133	0.00705			50204	5.70524e-16
	20134	0.00688			50205	4.91334e-16
	20135	0.00651			50206	1.5843e-15
	20136	0.0057			50207	1.37569e-15
	20137	0.00453			50209	1.37569e-15
	20138	0.00336			50213	5.93569e-15
	20139	0.00253			50214	2.23037e-15
	20140	0.00208			50218	2.22169e-16
	20141	0.00192			50219	2.05518e-15
	20142	0.00196			50220	4.97308e-16
	20143	0.00214			50221	4.87587e-16
	20144	0.00235			50223	6.0384e-16
	20145	0.00249			50224	3.12599e-16
	20146	0.00249			50225	4.6784e-16
	20147	0.00242			50227	3.2303e-16
	20148	0.00237			50228	2.00194e-16
	20149	0.00239			50229	5.23536e-16
	20150	0.00247			50230	1.65417e-15
	20151	0.0026			50231	1.88404e-15
	20152	0.00275			50232	6.29359e-16
	20153	0.00291			50233	5.23232e-16
	20154	0.00308			50234	5.55941e-16
	20155	0.00326			50235	1.43341e-15
	20156	0.00345			50236	1.73113e-15
	20157	0.00362			50237	2.79587e-16
	20158	0.00375			50238	2.81106e-16
	20159	0.00387			50240	1.44455e-15
	20160	0.00403			50241	1.71493e-15
	20161	0.00428			50242	1.06987e-15
	20162	0.00466			50244	7.81663e-16
	20163	0.00518			50245	3.09258e-16
	20164	0.00587			50246	2.65569e-15
	20165	0.00676			50248	5.7184e-16
	20166	0.00785			50251	8.73114e-18
	20167	0.00918			50253	5.00954e-16
	20168	0.01082			50255	8.82929e-16
	20169	0.01277			50260	3.25012e-15
	20170	0.01445			50261	1.3848e-15
	20171	0.01481			50263	1.3767e-15
	20172	0.01358			50265	5.77005e-16
	20173	0.01173			50266	1.19442e-15
	20174	0.01012			50276	2.07789e-16
	20175	0.00858			50278	4.07283e-16
	20176	0.00684			50281	1.17316e-15
	20177	0.00517			50282	4.08405e-18
	20178	0.00398			50287	6.38068e-16
	20179	0.00333			50296	1.73562e-16
	20180	0.00304			50301	3.68599e-16
	20181	0.00294			50302	1.04657e-15
	20182	0.00291			50307	7.3184e-16
	20183	0.00291			50316	1.68657e-15
	20184	0.00294			50317	6.1427e-16
	20185	0.00305			50327	9.31637e-16
	20186	0.00326			50330	7.93815e-16
	20187	0.00366			50331	1.78017e-16
	20188	0.00447			50334	1.38176e-15
	20189	0.00603			50336	3.33967e-16
	20190	0.0086			50337	2.1524e-15
	20191	0.012			50338	1.2005e-15
	20192	0.01557			50353	1.28759e-15
	20193	0.01907			50354	2.09771e-15
	20194	0.02366			50357	3.4946e-16
	20195	0.03189			50359	1.60506e-18
	20196	0.04653			50360	1.42632e-15
	20197	0.06743			50361	9.57055e-16
	20198	0.08786			50381	1.77062e-15
	20199	0.09683			50382	2.39746e-15
	20200	0.08907			50383	1.09316e-15
	20201	0.07038			50384	1.35645e-15
	20202	0.05069			50385	2.78328e-15
	20203	0.03526			50386	3.79392e-15
	20204	0.02445			50387	6.14733e-15
	20205	0.01721			50388	8.14531e-15
	20206	0.0126			50389	8.05214e-15
	20207	0.00988			50390	8.0643e-15
	20208	0.0084			50391	8.2405e-15
	20209	0.00765			50392	8.45113e-15
	20210	0.00732			50393	9.74328e-15
	20211	0.00723			50394	1.15924e-14
	20212	0.00729			50395	1.25747e-14
	20213	0.00749			50396	1.11266e-14
	20214	0.00797			50397	8.97366e-15
	20215	0.00906			50398	9.32708e-15
	20216	0.01099			50399	1.05899e-14
	20217	0.01362			50400	1.08228e-14
	20218	0.0167			50401	1.13392e-14
	20219	0.02073			50402	1.19266e-14
	20220	0.02699			50403	1.10962e-14
	20221	0.03614			50404	8.8967e-15
	20222	0.04666			50405	6.85923e-15
	20223	0.05494			50406	6.33164e-15
	20224	0.05729			50407	6.53214e-15
	20225	0.05239			50408	6.10987e-15
	20226	0.04206			50409	5.20354e-15
	20227	0.03028			50410	4.47949e-15
	20228	0.02052			50411	4.07341e-15
	20229	0.01424			50412	3.46176e-15
	20230	0.011			50413	2.29316e-15
	20231	0.00958			50414	1.05569e-15
	20232	0.00889			50415	0.02679
	20233	0.00825			50416	0.02671
	20234	0.00739			50417	0.02655
	20235	0.00632			50418	0.0263
	20236	0.00526			50419	0.02598
	20237	0.00441			50420	0.02561
	20238	0.00391			50421	0.02522
	20239	0.00374			50422	0.02479
	20240	0.00383			50423	0.02437
	20241	0.00408			50424	0.02396
	20242	0.0044			50425	0.02356
	20243	0.00468			50426	0.02319
	20244	0.00482			50427	0.02284
	20245	0.00477			50428	0.02251
	20246	0.00455			50429	0.02223
	20247	0.00427			50430	0.02196
	20248	0.004			50431	0.02173
	20249	0.00382			50432	0.02152
	20250	0.00378			50433	0.02133
	20251	0.00385			50434	0.02115
	20252	0.00397			50435	0.02098
	20253	0.00409			50436	0.02083
	20254	0.00413			50437	0.02068
	20255	0.00402			50438	0.02053
	20256	0.00376			50439	0.02035
	20257	0.00344			50440	0.02017
	20258	0.00319			50441	0.01997
	20259	0.00308			50442	0.01974
	20260	0.00313			50443	0.01948
	20261	0.00331			50444	0.01921
	20262	0.00363			50445	0.01892
	20263	0.00422			50446	0.0186
	20264	0.00537			50447	0.01828
	20265	0.00703			50448	0.01794
	20266	0.0082			50449	0.01762
	20267	0.00799			50450	0.0173
	20268	0.00724			50451	0.01699
	20269	0.00779			50452	0.0167
	20270	0.01035			50453	0.01643
	20271	0.01382			50454	0.01617
	20272	0.01631			50455	0.01594
	20273	0.01652			50456	0.01574
	20274	0.01459			50457	0.01554
	20275	0.0117			50458	0.01537
	20276	0.00909			50459	0.01523
	20277	0.00737			50460	0.01511
	20278	0.00647			50461	0.01501
	20279	0.00603			50462	0.01494
	20280	0.00577			50463	0.01488
	20281	0.00557			50464	0.01485
	20282	0.00538			50465	0.01483
	20283	0.0052			50466	0.01482
	20284	0.00503			50467	0.01483
	20285	0.00489			50468	0.01484
	20286	0.00478			50469	0.01486
	20287	0.0048			50470	0.01487
	20288	0.00519			50471	0.01489
	20289	0.00644			50472	0.0149
	20290	0.00925			50473	0.01491
	20291	0.01415			50474	0.01492
	20292	0.0203			50475	0.01493
	20293	0.02508			50476	0.01493
	20294	0.02582			50477	0.01494
	20295	0.02258			50478	0.01495
	20296	0.01833			50479	0.01496
	20297	0.01613			50480	0.01498
	20298	0.01652			50481	0.015
	20299	0.01747			50482	0.01504
	20300	0.01659			50483	0.01509
	20301	0.01344			50484	0.01514
	20302	0.00948			50485	0.01521
	20303	0.0063			50486	0.01528
	20304	0.00442			50487	0.01537
	20305	0.00356			50488	0.01545
	20306	0.00344			50489	0.01554
	20307	0.00433			50490	0.01565
	20308	0.00712			50491	0.01574
	20309	0.0129			50492	0.01583
	20310	0.02118			50493	0.01593
	20311	0.02828			50494	0.01603
	20312	0.02966			50495	0.01613
	20313	0.02511			50496	0.01624
	20314	0.01906			50497	0.01636
	20315	0.01527			50498	0.0165
	20316	0.01395			50499	0.01664
	20317	0.01355			50500	0.01679
	20318	0.01267			50501	0.01695
	20319	0.01066			50502	0.01712
	20320	0.00794			50503	0.01732
	20321	0.00568			50504	0.0175
	20322	0.00454			50505	0.01768
	20323	0.00432			50506	0.01785
	20324	0.00463			50507	0.01799
	20325	0.00519			50508	0.01811
	20326	0.00583			50509	0.01817
	20327	0.00643			50510	0.01819
	20328	0.00685			50511	0.01815
	20329	0.00701			50512	0.01805
	20330	0.00693			50513	0.01788
	20331	0.00674			50514	0.01769
	20332	0.00659			50515	0.01746
	20333	0.00647			50516	0.01723
	20334	0.0063			50517	0.01698
	20335	0.00613			50518	0.01677
	20336	0.00606			50519	0.01659
	20337	0.00612			50520	0.01644
	20338	0.00618			50521	0.0163
	20339	0.00608			50522	0.01621
	20340	0.00569			50523	0.01613
	20341	0.005			50524	0.01606
	20342	0.00418			50525	0.01599
	20343	0.00354			50526	0.01591
	20344	0.00353			50527	0.01583
	20345	0.00442			50528	0.01574
	20346	0.00576			50529	0.01563
	20347	0.00647			50530	0.0155
	20348	0.00587			50531	0.01537
	20349	0.00434			50532	0.01523
	20350	0.00279			50533	0.01509
	20351	0.00175			50534	0.01494
	20352	0.00121			50535	0.01478
	20353	0.001			50536	0.01462
	20354	0.00098569			50537	0.01447
	20355	0.00111			50538	0.01431
	20356	0.00134			50539	0.01415
	20357	0.00164			50540	0.01398
	20358	0.00196			50541	0.01382
	20359	0.00227			50542	0.01366
	20360	0.00289			50543	0.0135
	20361	0.00396			50544	0.01335
	20362	0.00448			50545	0.01319
	20363	0.00361			50546	0.01306
	20364	0.00231			50547	0.01295
	20365	0.00163			50548	0.01285
	20366	0.00152			50549	0.01278
	20367	0.00162			50550	0.01274
	20368	0.00175			50551	0.01273
	20369	0.00179			50552	0.01275
	20370	0.00173			50553	0.01282
	20371	0.00158			50554	0.01294
	20372	0.00144			50555	0.0131
	20373	0.00135			50556	0.01332
	20374	0.00136			50557	0.01358
	20375	0.00152			50558	0.01389
	20376	0.00189			50559	0.01426
	20377	0.00251			50560	0.01468
	20378	0.00332			50561	0.01514
	20379	0.00413			50562	0.01565
	20380	0.00472			50563	0.01617
	20381	0.00497			50564	0.01673
	20382	0.00497			50565	0.01729
	20383	0.00503			50566	0.01784
	20384	0.00565			50567	0.01839
	20385	0.00773			50568	0.01892
	20386	0.01362			50569	0.0194
	20387	0.02775			50570	0.01984
	20388	0.05369			50571	0.02023
	20389	0.08786			50572	0.02056
	20390	0.11891			50573	0.02081
	20391	0.13873			50574	0.021
	20392	0.14913			50575	0.02112
	20393	0.15382			50576	0.02118
	20394	0.14922			50577	0.02117
	20395	0.13031			50578	0.02112
	20396	0.09983			50579	0.02103
	20397	0.06726			50580	0.02091
	20398	0.04093			50581	0.02077
	20399	0.02359			50582	0.02062
	20400	0.0139			50583	0.02045
	20401	0.00917			50584	0.02027
	20402	0.00707			50585	0.02009
	20403	0.00616			50586	0.01991
	20404	0.00573			50587	0.01971
	20405	0.00549			50588	0.01949
	20406	0.00539			50589	0.01926
	20407	0.00549			50590	0.01903
	20408	0.00597			50591	0.01878
	20409	0.0071			50592	0.01853
	20410	0.00896			50593	0.01828
	20411	0.01113			50594	0.01803
	20412	0.01279			50595	0.01778
	20413	0.0133			50596	0.01754
	20414	0.01242			50597	0.01731
	20415	0.01029			50598	0.01708
	20416	0.00782			50599	0.01687
	20417	0.00655			50600	0.01666
	20418	0.00783			50601	0.01647
	20419	0.01232			50602	0.01627
	20420	0.0195			50603	0.01609
	20421	0.02758			50604	0.01592
	20422	0.03438			50605	0.01577
	20423	0.03837			50606	0.01563
	20424	0.03878			50607	0.01549
	20425	0.03566			50608	0.01539
	20426	0.03005			50609	0.0153
	20427	0.02381			50610	0.01524
	20428	0.01871			50611	0.0152
	20429	0.01552			50612	0.01519
	20430	0.01419			50613	0.0152
	20431	0.01449			50614	0.01523
	20432	0.01657			50615	0.01528
	20433	0.02083			50616	0.01536
	20434	0.02726			50617	0.01546
	20435	0.03549			50618	0.01558
	20436	0.04553			50619	0.01573
	20437	0.05707			50620	0.01589
	20438	0.06735			50621	0.01607
	20439	0.07177			50622	0.01626
	20440	0.06843			50623	0.01648
	20441	0.06041			50624	0.01671
	20442	0.05308			50625	0.01695
	20443	0.04913			50626	0.01721
	20444	0.04727			50627	0.01746
	20445	0.04445			50628	0.01773
	20446	0.03876			50629	0.01801
	20447	0.0309			50630	0.01829
	20448	0.02297			50631	0.01857
	20449	0.01672			50632	0.01887
	20450	0.01275			50633	0.01917
	20451	0.01084			50634	0.01948
	20452	0.01059			50635	0.01982
	20453	0.01116			50636	0.02018
	20454	0.01121			50637	0.02057
	20455	0.01014			50638	0.021
	20456	0.00869			50639	0.02148
	20457	0.00761			50640	0.02201
	20458	0.00701			50641	0.02259
	20459	0.00671			50642	0.02323
	20460	0.00653			50643	0.02393
	20461	0.00638			50644	0.02469
	20462	0.00625			50645	0.0255
	20463	0.00614			50646	0.02633
	20464	0.00595			50647	0.02719
	20465	0.00565			50648	0.02803
	20466	0.00534			50649	0.02884
	20467	0.00511			50650	0.02958
	20468	0.00499			50651	0.03023
	20469	0.00497			50652	0.03076
	20470	0.00507			50653	0.03118
	20471	0.00533			50654	0.03148
	20472	0.00582			50655	0.03168
	20473	0.00664			50656	0.03178
	20474	0.00784			50657	0.03179
	20475	0.00943			50658	0.03173
	20476	0.01119			50659	0.03162
	20477	0.01276			50660	0.03145
	20478	0.01375			50661	0.03124
	20479	0.01405			50662	0.03098
	20480	0.01372			50663	0.03066
	20481	0.01282			50664	0.0303
	20482	0.01134			50665	0.02988
	20483	0.0095			50666	0.02941
	20484	0.00774			50667	0.02889
	20485	0.00659			50668	0.02833
	20486	0.00651			50669	0.02776
	20487	0.00771			50670	0.02715
	20488	0.0095			50671	0.02653
	20489	0.01066			50672	0.02591
	20490	0.01077			50673	0.02531
	20491	0.01044			50674	0.0247
	20492	0.01032			50675	0.02411
	20493	0.01059			50676	0.02352
	20494	0.01126			50677	0.02296
	20495	0.01242			50678	0.0224
	20496	0.0142			50679	0.02185
	20497	0.0167			50680	0.02131
	20498	0.01973			50681	0.02077
	20499	0.02227			50682	0.02022
	20500	0.02255			50683	0.01969
	20501	0.01961			50684	0.01915
	20502	0.0146			50685	0.01861
	20503	0.00972			50686	0.0181
	20504	0.0063			50687	0.01759
	20505	0.00441			50688	0.01709
	20506	0.00371			50689	0.01662
	20507	0.00386			50690	0.01616
	20508	0.00449			50691	0.01573
	20509	0.00505			50692	0.01532
	20510	0.00499			50693	0.01495
	20511	0.00425			50694	0.0146
	20512	0.00325			50695	0.01429
	20513	0.00247			50696	0.01399
	20514	0.00201			50697	0.01375
	20515	0.00181			50698	0.01353
	20516	0.00174			50699	0.01336
	20517	0.00176			50700	0.01321
	20518	0.00183			50701	0.01309
	20519	0.00196			50702	0.01301
	20520	0.00212			50703	0.01296
	20521	0.0023			50704	0.01294
	20522	0.00248			50705	0.01295
	20523	0.00263			50706	0.01299
	20524	0.00277			50707	0.01306
	20525	0.00288			50708	0.01317
	20526	0.00297			50709	0.01332
	20527	0.00305			50710	0.01349
	20528	0.00315			50711	0.01369
	20529	0.00335			50712	0.01394
	20530	0.00367			50713	0.01423
	20531	0.00405			50714	0.01456
	20532	0.00434			50715	0.01494
	20533	0.00441			50716	0.01535
	20534	0.00431			50717	0.01581
	20535	0.00413			50718	0.0163
	20536	0.00397			50719	0.01684
	20537	0.00394			50720	0.01741
	20538	0.00429			50721	0.01801
	20539	0.00505			50722	0.01864
	20540	0.00538			50723	0.0193
	20541	0.00469			50724	0.02
	20542	0.00376			50725	0.02072
	20543	0.00343			50726	0.02148
	20544	0.00413			50727	0.02226
	20545	0.00796			50728	0.02306
	20546	0.02011			50729	0.02388
	20547	0.04286			50730	0.02471
	20548	0.06687			50731	0.02555
	20549	0.07901			50732	0.02638
	20550	0.07537			50733	0.0272
	20551	0.05898			50734	0.028
	20552	0.03716			50735	0.02877
	20553	0.01941			50736	0.0295
	20554	0.00957			50737	0.03019
	20555	0.00537			50738	0.03083
	20556	0.0038			50739	0.0314
	20557	0.00323			50740	0.03194
	20558	0.00303			50741	0.03243
	20559	0.00299			50742	0.03286
	20560	0.00303			50743	0.03324
	20561	0.0031			50744	0.03356
	20562	0.0031			50745	0.03383
	20563	0.00298			50746	0.03405
	20564	0.00282			50747	0.03422
	20565	0.00274			50748	0.03433
	20566	0.00282			50749	0.0344
	20567	0.00326			50750	0.03441
	20568	0.00449			50751	0.03438
	20569	0.007			50752	0.03429
	20570	0.01043			50753	0.03416
	20571	0.0133			50754	0.03395
	20572	0.01461			50755	0.03371
	20573	0.01475			50756	0.03342
	20574	0.0145			50757	0.03306
	20575	0.0139			50758	0.03267
	20576	0.01273			50759	0.03223
	20577	0.011			50760	0.03176
	20578	0.00902			50761	0.03124
	20579	0.00733			50762	0.03069
	20580	0.00639			50763	0.03013
	20581	0.00622			50764	0.02953
	20582	0.00656			50765	0.02892
	20583	0.00706			50766	0.02829
	20584	0.00742			50767	0.02767
	20585	0.0074			50768	0.02704
	20586	0.0069			50769	0.02641
	20587	0.00594			50770	0.02579
	20588	0.00475			50771	0.02519
	20589	0.00374			50772	0.02462
	20590	0.00321			50773	0.02406
	20591	0.00323			50774	0.02354
	20592	0.00355			50775	0.02307
	20593	0.00379			50776	0.02262
	20594	0.00374			50777	0.02223
	20595	0.0035			50778	0.02186
	20596	0.00332			50779	0.02155
	20597	0.00343			50780	0.02128
	20598	0.00391			50781	0.02103
	20599	0.00467			50782	0.02083
	20600	0.00556			50783	0.02066
	20601	0.0064			50784	0.02052
	20602	0.00716			50785	0.02041
	20603	0.00788			50786	0.02031
	20604	0.00856			50787	0.02025
	20605	0.00915			50788	0.02021
	20606	0.00938			50789	0.02019
	20607	0.00904			50790	0.02018
	20608	0.00826			50791	0.02019
	20609	0.00737			50792	0.02022
	20610	0.00661			50793	0.02026
	20611	0.00606			50794	0.02031
	20612	0.00568			50795	0.02037
	20613	0.00543			50796	0.02046
	20614	0.00529			50797	0.02054
	20615	0.00528			50798	0.02063
	20616	0.00549			50799	0.02073
	20617	0.00605			50800	0.02084
	20618	0.00722			50801	0.02096
	20619	0.00916			50802	0.02109
	20620	0.01156			50803	0.02123
	20621	0.01336			50804	0.02136
	20622	0.01336			50805	0.0215
	20623	0.01133			50806	0.02164
	20624	0.00834			50807	0.02179
	20625	0.00573			50808	0.02193
	20626	0.00413			50809	0.02208
	20627	0.00347			50810	0.02221
	20628	0.00345			50811	0.02234
	20629	0.00388			50812	0.02246
	20630	0.00464			50813	0.02258
	20631	0.00554			50814	0.02268
	20632	0.00637			50815	0.02277
	20633	0.00702			50816	0.02285
	20634	0.00748			50817	0.02292
	20635	0.00781			50818	0.02296
	20636	0.00809			50819	0.02299
	20637	0.00839			50820	0.023
	20638	0.00877			50821	0.023
	20639	0.00932			50822	0.02298
	20640	0.01007			50823	0.02294
	20641	0.01095			50824	0.02288
	20642	0.01183			50825	0.02281
	20643	0.01255			50826	0.0227
	20644	0.01312			50827	0.02259
	20645	0.01346			50828	0.02246
	20646	0.01332			50829	0.02232
	20647	0.01245			50830	0.02215
	20648	0.01102			50831	0.02196
	20649	0.00959			50832	0.02177
	20650	0.00877			50833	0.02155
	20651	0.00894			50834	0.02132
	20652	0.00995			50835	0.02107
	20653	0.01096			50836	0.02081
	20654	0.01095			50837	0.02053
	20655	0.00969			50838	0.02023
	20656	0.00781			50839	0.01993
	20657	0.00611			50840	0.01961
	20658	0.0049			50841	0.01927
	20659	0.00409			50842	0.01894
	20660	0.00356			50843	0.01859
	20661	0.00325			50844	0.01825
	20662	0.00319			50845	0.0179
	20663	0.00335			50846	0.01757
	20664	0.00358			50847	0.01723
	20665	0.00358			50848	0.01689
	20666	0.00323			50849	0.01657
	20667	0.00273			50850	0.01625
	20668	0.00235			50851	0.01595
	20669	0.00217			50852	0.01566
	20670	0.00215			50853	0.01538
	20671	0.00223			50854	0.01513
	20672	0.00238			50855	0.01489
	20673	0.00262			50856	0.01466
	20674	0.00297			50857	0.01446
	20675	0.00345			50858	0.01427
	20676	0.00411			50859	0.0141
	20677	0.0049			50860	0.01393
	20678	0.00564			50861	0.01378
	20679	0.00602			50862	0.01364
	20680	0.00583			50863	0.01351
	20681	0.00514			50864	0.0134
	20682	0.00431			50865	0.01329
	20683	0.00371			50866	0.01319
	20684	0.0035			50867	0.0131
	20685	0.00365			50868	0.01303
	20686	0.00401			50869	0.01297
	20687	0.00432			50870	0.01292
	20688	0.00435			50871	0.01288
	20689	0.00404			50872	0.01285
	20690	0.00352			50873	0.01283
	20691	0.00302			50874	0.01283
	20692	0.00269			50875	0.01283
	20693	0.00256			50876	0.01284
	20694	0.00259			50877	0.01286
	20695	0.00276			50878	0.01288
	20696	0.0031			50879	0.01291
	20697	0.0036			50880	0.01294
	20698	0.00405			50881	0.01298
	20699	0.00418			50882	0.01303
	20700	0.0039			50883	0.01308
	20701	0.00347			50884	0.01315
	20702	0.00324			50885	0.01324
	20703	0.0033			50886	0.01333
	20704	0.00364			50887	0.01343
	20705	0.00414			50888	0.01355
	20706	0.00469			50889	0.01367
	20707	0.0052			50890	0.01381
	20708	0.00567			50891	0.01394
	20709	0.00618			50892	0.01407
	20710	0.00676			50893	0.01418
	20711	0.0073			50894	0.01426
	20712	0.00766			50895	0.0143
	20713	0.00777			50896	0.0143
	20714	0.00765			50897	0.01424
	20715	0.00743			50898	0.01413
	20716	0.00724			50899	0.01394
	20717	0.00714			50900	0.01371
	20718	0.00713			50901	0.01343
	20719	0.00719			50902	0.0131
	20720	0.00728			50903	0.01275
	20721	0.00734			50904	0.01236
	20722	0.00735			50905	0.01198
	20723	0.00727			50906	0.01159
	20724	0.00712			50907	0.01121
	20725	0.00693			50908	0.01084
	20726	0.00669			50909	0.01048
	20727	0.00639			50910	0.01015
	20728	0.00606			50911	0.00983
	20729	0.00581			50912	0.00955
	20730	0.00578			50913	0.00929
	20731	0.00602			50914	0.00905
	20732	0.00647			50915	0.00885
	20733	0.00693			50916	0.00867
	20734	0.00717			50917	0.00853
	20735	0.00708			50918	0.0084
	20736	0.00677			50919	0.00831
	20737	0.00647			50920	0.00824
	20738	0.00647			50921	0.00819
	20739	0.00735			50922	0.00817
	20740	0.01041			50923	0.00817
	20741	0.01793			50924	0.00819
	20742	0.03199			50925	0.00824
	20743	0.05134			50926	0.00831
	20744	0.06921			50927	0.00841
	20745	0.07654			50928	0.00853
	20746	0.06986			50929	0.00868
	20747	0.0539			50930	0.00885
	20748	0.03691			50931	0.00904
	20749	0.02408			50932	0.00927
	20750	0.0165			50933	0.00952
	20751	0.01331			50934	0.0098
	20752	0.01304			50935	0.01012
	20753	0.01312			50936	0.01047
	20754	0.01136			50937	0.01086
	20755	0.00848			50938	0.01127
	20756	0.00644			50939	0.01174
	20757	0.00571			50940	0.01223
	20758	0.00578			50941	0.01277
	20759	0.00625			50942	0.01334
	20760	0.00695			50943	0.01394
	20761	0.0077			50944	0.01457
	20762	0.0082			50945	0.01524
	20763	0.00806			50946	0.01592
	20764	0.00708			50947	0.01661
	20765	0.00559			50948	0.01731
	20766	0.00425			50949	0.01801
	20767	0.00343			50950	0.01869
	20768	0.00305			50951	0.01936
	20769	0.0029			50952	0.02001
	20770	0.00286			50953	0.02064
	20771	0.00291			50954	0.02124
	20772	0.00311			50955	0.0218
	20773	0.00354			50956	0.02234
	20774	0.00437			50957	0.02286
	20775	0.00582			50958	0.02333
	20776	0.00812			50959	0.02379
	20777	0.01128			50960	0.0242
	20778	0.01489			50961	0.0246
	20779	0.018			50962	0.02495
	20780	0.01949			50963	0.02528
	20781	0.01868			50964	0.02557
	20782	0.01592			50965	0.02582
	20783	0.0124			50966	0.02605
	20784	0.00935			50967	0.02624
	20785	0.00752			50968	0.0264
	20786	0.00734			50969	0.02653
	20787	0.00895			50970	0.02663
	20788	0.01166			50971	0.02672
	20789	0.01447			50972	0.02678
	20790	0.01893			50973	0.02683
	20791	0.03033			50974	0.02685
	20792	0.05182			50975	0.02685
	20793	0.07324			50976	0.02683
	20794	0.0745			50977	0.02678
	20795	0.05195			50978	0.02671
	20796	0.02512			50979	0.02662
	20797	0.00981			50980	0.02651
	20798	0.00478			50981	0.02637
	20799	0.00381			50982	0.02621
	20800	0.00385			50983	0.02603
	20801	0.00411			50984	0.02582
	20802	0.0045			50985	0.0256
	20803	0.00512			50986	0.02537
	20804	0.00616			50987	0.02512
	20805	0.00788			50988	0.02486
	20806	0.01053			50989	0.0246
	20807	0.0141			50990	0.02433
	20808	0.01816			50991	0.02407
	20809	0.02203			50992	0.02382
	20810	0.02514			50993	0.02356
	20811	0.02732			50994	0.02331
	20812	0.02863			50995	0.02307
	20813	0.02898			50996	0.02284
	20814	0.02804			50997	0.02261
	20815	0.02584			50998	0.02239
	20816	0.02302			50999	0.02218
	20817	0.02043			51000	0.02197
	20818	0.0186			51001	0.02176
	20819	0.01749			51002	0.02157
	20820	0.01677			51003	0.02138
	20821	0.01605			51004	0.02119
	20822	0.01509			51005	0.02102
	20823	0.01378			51006	0.02087
	20824	0.01219			51007	0.02072
	20825	0.01047			51008	0.0206
	20826	0.00879			51009	0.02049
	20827	0.00729			51010	0.02039
	20828	0.00608			51011	0.02032
	20829	0.00523			51012	0.02026
	20830	0.00475			51013	0.02022
	20831	0.00464			51014	0.02019
	20832	0.00481			51015	0.02017
	20833	0.00516			51016	0.02016
	20834	0.00549			51017	0.02016
	20835	0.0056			51018	0.02016
	20836	0.00545			51019	0.02017
	20837	0.00513			51020	0.02017
	20838	0.00505			51021	0.02016
	20839	0.00572			51022	0.02015
	20840	0.00757			51023	0.02013
	20841	0.01073			51024	0.02011
	20842	0.01484			51025	0.02007
	20843	0.01884			51026	0.02002
	20844	0.02131			51027	0.01997
	20845	0.02109			51028	0.01991
	20846	0.01807			51029	0.01986
	20847	0.01352			51030	0.0198
	20848	0.00916			51031	0.01976
	20849	0.00609			51032	0.01974
	20850	0.0044			51033	0.01973
	20851	0.00364			51034	0.01974
	20852	0.00333			51035	0.01977
	20853	0.00323			51036	0.01982
	20854	0.0033			51037	0.01989
	20855	0.00362			51038	0.01997
	20856	0.00438			51039	0.02007
	20857	0.00571			51040	0.02017
	20858	0.00742			51041	0.02028
	20859	0.0088			51042	0.02039
	20860	0.00926			51043	0.0205
	20861	0.00895			51044	0.02059
	20862	0.00843			51045	0.02066
	20863	0.00817			51046	0.02072
	20864	0.00839			51047	0.02075
	20865	0.00905			51048	0.02075
	20866	0.00989			51049	0.02072
	20867	0.01066			51050	0.02066
	20868	0.01113			51051	0.02057
	20869	0.01116			51052	0.02045
	20870	0.0107			51053	0.02029
	20871	0.00984			51054	0.02012
	20872	0.00876			51055	0.01992
	20873	0.00771			51056	0.01972
	20874	0.00698			51057	0.01949
	20875	0.00682			51058	0.01927
	20876	0.00754			51059	0.01905
	20877	0.00951			51060	0.01883
	20878	0.01294			51061	0.0186
	20879	0.01722			51062	0.0184
	20880	0.02056			51063	0.01821
	20881	0.02114			51064	0.01803
	20882	0.0187			51065	0.01785
	20883	0.01468			51066	0.01769
	20884	0.01078			51067	0.01754
	20885	0.00783			51068	0.01741
	20886	0.00588			51069	0.01727
	20887	0.00465			51070	0.01713
	20888	0.00386			51071	0.01699
	20889	0.00335			51072	0.01684
	20890	0.00303			51073	0.01668
	20891	0.00284			51074	0.0165
	20892	0.00274			51075	0.0163
	20893	0.0027			51076	0.01608
	20894	0.00274			51077	0.01584
	20895	0.00282			51078	0.01557
	20896	0.00296			51079	0.0153
	20897	0.00313			51080	0.015
	20898	0.0033			51081	0.01467
	20899	0.00347			51082	0.01435
	20900	0.00364			51083	0.01401
	20901	0.00388			51084	0.01367
	20902	0.00424			51085	0.01334
	20903	0.00475			51086	0.01301
	20904	0.00535			51087	0.01271
	20905	0.00593			51088	0.01243
	20906	0.00633			51089	0.01216
	20907	0.00645			51090	0.01193
	20908	0.00625			51091	0.01174
	20909	0.00578			51092	0.01157
	20910	0.00519			51093	0.01144
	20911	0.00463			51094	0.01135
	20912	0.00422			51095	0.01129
	20913	0.00403			51096	0.01126
	20914	0.00402			51097	0.01127
	20915	0.00404			51098	0.0113
	20916	0.00397			51099	0.01137
	20917	0.00381			51100	0.01145
	20918	0.00359			51101	0.01156
	20919	0.00337			51102	0.0117
	20920	0.00327			51103	0.01185
	20921	0.00363			51104	0.01202
	20922	0.00493			51105	0.01222
	20923	0.00772			51106	0.01244
	20924	0.01203			51107	0.01268
	20925	0.01675			51108	0.01295
	20926	0.01979			51109	0.01325
	20927	0.01952			51110	0.01357
	20928	0.01629			51111	0.01391
	20929	0.01205			51112	0.0143
	20930	0.00863			51113	0.0147
	20931	0.00666			51114	0.01513
	20932	0.00582			51115	0.01558
	20933	0.00555			51116	0.01607
	20934	0.0055			51117	0.01656
	20935	0.00553			51118	0.01707
	20936	0.0056			51119	0.01759
	20937	0.00569			51120	0.01812
	20938	0.00576			51121	0.01864
	20939	0.00581			51122	0.01916
	20940	0.00598			51123	0.01968
	20941	0.00641			51124	0.02017
	20942	0.00707			51125	0.02064
	20943	0.00778			51126	0.02107
	20944	0.00821			51127	0.02147
	20945	0.00817			51128	0.0218
	20946	0.00764			51129	0.02208
	20947	0.00676			51130	0.02229
	20948	0.00575			51131	0.02241
	20949	0.00496			51132	0.02246
	20950	0.00458			51133	0.02243
	20951	0.00458			51134	0.02234
	20952	0.00478			51135	0.02218
	20953	0.00511			51136	0.02196
	20954	0.00556			51137	0.02172
	20955	0.0061			51138	0.02145
	20956	0.00658			51139	0.02115
	20957	0.00689			51140	0.02086
	20958	0.00694			51141	0.02056
	20959	0.0066			51142	0.02026
	20960	0.00585			51143	0.01999
	20961	0.00493			51144	0.01975
	20962	0.00424			51145	0.01952
	20963	0.00411			51146	0.01933
	20964	0.00458			51147	0.01919
	20965	0.00556			51148	0.01908
	20966	0.00674			51149	0.01902
	20967	0.00761			51150	0.01899
	20968	0.00768			51151	0.01902
	20969	0.00683			51152	0.01909
	20970	0.00548			51153	0.0192
	20971	0.00419			51154	0.01936
	20972	0.00329			51155	0.01956
	20973	0.00278			51156	0.01981
	20974	0.00254			51157	0.0201
	20975	0.00242			51158	0.02042
	20976	0.00237			51159	0.02077
	20977	0.00233			51160	0.02114
	20978	0.00229			51161	0.02155
	20979	0.00225			51162	0.02197
	20980	0.00225			51163	0.02243
	20981	0.00248			51164	0.02292
	20982	0.00397			51165	0.02341
	20983	0.00959			51166	0.02394
	20984	0.02123			51167	0.02449
	20985	0.03313			51168	0.02504
	20986	0.03499			51169	0.02562
	20987	0.02572			51170	0.02622
	20988	0.01427			51171	0.02683
	20989	0.00718			51172	0.02745
	20990	0.00429			51173	0.02809
	20991	0.00345			51174	0.02873
	20992	0.00346			51175	0.02938
	20993	0.00426			51176	0.03002
	20994	0.00671			51177	0.03065
	20995	0.01264			51178	0.03126
	20996	0.02445			51179	0.03186
	20997	0.04327			51180	0.03242
	20998	0.06657			51181	0.03294
	20999	0.08751			51182	0.03343
	21000	0.09853			51183	0.03386
	21001	0.09649			51184	0.03424
	21002	0.08408			51185	0.03455
	21003	0.06722			51186	0.03478
	21004	0.05091			51187	0.03494
	21005	0.0374			51188	0.03502
	21006	0.02707			51189	0.03501
	21007	0.01961			51190	0.03492
	21008	0.0145			51191	0.03476
	21009	0.01115			51192	0.03453
	21010	0.00896			51193	0.03424
	21011	0.00755			51194	0.03389
	21012	0.00667			51195	0.03349
	21013	0.00609			51196	0.03304
	21014	0.00566			51197	0.03257
	21015	0.00529			51198	0.03204
	21016	0.00503			51199	0.03149
	21017	0.00496			51200	0.03093
	21018	0.00527			51201	0.03034
	21019	0.0061			51202	0.02975
	21020	0.00731			51203	0.02916
	21021	0.0084			51204	0.02858
	21022	0.00886			51205	0.02801
	21023	0.00859			51206	0.02745
	21024	0.00811			51207	0.02693
	21025	0.00832			51208	0.02643
	21026	0.00958			51209	0.02596
	21027	0.01131			51210	0.02554
	21028	0.0123			51211	0.02515
	21029	0.01153			51212	0.02482
	21030	0.00914			51213	0.02454
	21031	0.00644			51214	0.0243
	21032	0.00456			51215	0.02412
	21033	0.00368			51216	0.02398
	21034	0.00344			51217	0.0239
	21035	0.00349			51218	0.02387
	21036	0.00369			51219	0.02387
	21037	0.00409			51220	0.02392
	21038	0.00485			51221	0.02399
	21039	0.00625			51222	0.02409
	21040	0.00859			51223	0.02421
	21041	0.01201			51224	0.02434
	21042	0.01627			51225	0.02448
	21043	0.02063			51226	0.02461
	21044	0.02401			51227	0.02474
	21045	0.02545			51228	0.02485
	21046	0.02457			51229	0.02496
	21047	0.02178			51230	0.02505
	21048	0.01808			51231	0.02513
	21049	0.01467			51232	0.02519
	21050	0.01312			51233	0.02524
	21051	0.01627			51234	0.02525
	21052	0.02727			51235	0.02523
	21053	0.04326			51236	0.02514
	21054	0.05225			51237	0.02502
	21055	0.04588			51238	0.02482
	21056	0.03057			51239	0.02456
	21057	0.01764			51240	0.02422
	21058	0.01084			51241	0.02382
	21059	0.00804			51242	0.02334
	21060	0.00682			51243	0.02282
	21061	0.00604			51244	0.02224
	21062	0.0054			51245	0.02162
	21063	0.00493			51246	0.02098
	21064	0.00471			51247	0.02032
	21065	0.00466			51248	0.01968
	21066	0.00462			51249	0.01903
	21067	0.00442			51250	0.0184
	21068	0.00402			51251	0.0178
	21069	0.00352			51252	0.01724
	21070	0.00308			51253	0.0167
	21071	0.00283			51254	0.01621
	21072	0.00279			51255	0.01577
	21073	0.00291			51256	0.01537
	21074	0.00316			51257	0.01503
	21075	0.0035			51258	0.01473
	21076	0.00389			51259	0.0145
	21077	0.00434			51260	0.01431
	21078	0.00484			51261	0.01417
	21079	0.00534			51262	0.01408
	21080	0.00582			51263	0.01403
	21081	0.00624			51264	0.01403
	21082	0.00656			51265	0.01406
	21083	0.00678			51266	0.01413
	21084	0.00686			51267	0.01424
	21085	0.00676			51268	0.01438
	21086	0.00656			51269	0.01455
	21087	0.00648			51270	0.01475
	21088	0.00676			51271	0.01499
	21089	0.00726			51272	0.01524
	21090	0.00752			51273	0.01552
	21091	0.0071			51274	0.01583
	21092	0.00626			51275	0.01614
	21093	0.00569			51276	0.01648
	21094	0.00591			51277	0.01683
	21095	0.00684			51278	0.01719
	21096	0.00786			51279	0.01757
	21097	0.00822			51280	0.01796
	21098	0.0076			51281	0.01837
	21099	0.00633			51282	0.01879
	21100	0.00489			51283	0.01923
	21101	0.00363			51284	0.01968
	21102	0.00276			51285	0.02013
	21103	0.00223			51286	0.02059
	21104	0.00189			51287	0.02105
	21105	0.00162			51288	0.0215
	21106	0.00138			51289	0.02192
	21107	0.00119			51290	0.02233
	21108	0.00109			51291	0.02268
	21109	0.00113			51292	0.02299
	21110	0.0014			51293	0.02323
	21111	0.00196			51294	0.0234
	21112	0.00269			51295	0.02348
	21113	0.0032			51296	0.02347
	21114	0.00326			51297	0.02337
	21115	0.00306			51298	0.02317
	21116	0.00296			51299	0.02286
	21117	0.00315			51300	0.02244
	21118	0.00352			51301	0.02192
	21119	0.00377			51302	0.02132
	21120	0.00367			51303	0.02063
	21121	0.00327			51304	0.01987
	21122	0.00276			51305	0.01906
	21123	0.00235			51306	0.01822
	21124	0.0021			51307	0.01737
	21125	0.00192			51308	0.01653
	21126	0.00178			51309	0.01573
	21127	0.00167			51310	0.01496
	21128	0.00166			51311	0.01426
	21129	0.00176			51312	0.01361
	21130	0.00201			51313	0.01304
	21131	0.00242			51314	0.01254
	21132	0.00306			51315	0.01209
	21133	0.00401			51316	0.01171
	21134	0.00546			51317	0.01136
	21135	0.00764			51318	0.01107
	21136	0.01077			51319	0.01082
	21137	0.01474			51320	0.01058
	21138	0.01856			51321	0.01037
	21139	0.02046			51322	0.01017
	21140	0.01912			51323	0.00998
	21141	0.01505			51324	0.00981
	21142	0.01027			51325	0.00963
	21143	0.00652			51326	0.00947
	21144	0.00432			51327	0.00931
	21145	0.00332			51328	0.00916
	21146	0.00303			51329	0.00902
	21147	0.00312			51330	0.00888
	21148	0.00345			51331	0.00876
	21149	0.00405			51332	0.00864
	21150	0.00502			51333	0.00853
	21151	0.00641			51334	0.00844
	21152	0.00805			51335	0.00835
	21153	0.00936			51336	0.00827
	21154	0.00972			51337	0.0082
	21155	0.00893			51338	0.00814
	21156	0.00751			51339	0.00809
	21157	0.00628			51340	0.00805
	21158	0.00585			51341	0.00801
	21159	0.00622			51342	0.00798
	21160	0.00675			51343	0.00795
	21161	0.00676			51344	0.00794
	21162	0.00625			51345	0.00793
	21163	0.00571			51346	0.00793
	21164	0.00529			51347	0.00793
	21165	0.00483			51348	0.00794
	21166	0.00431			51349	0.00796
	21167	0.00388			51350	0.00798
	21168	0.00361			51351	0.00801
	21169	0.00348			51352	0.00804
	21170	0.00341			51353	0.00807
	21171	0.00338			51354	0.00809
	21172	0.00337			51355	0.00812
	21173	0.00335			51356	0.00813
	21174	0.00325			51357	0.00815
	21175	0.00307			51358	0.00815
	21176	0.00291			51359	0.00815
	21177	0.00291			51360	0.00815
	21178	0.00329			51361	0.00814
	21179	0.00437			51362	0.00812
	21180	0.00636			51363	0.00809
	21181	0.00888			51364	0.00806
	21182	0.01088			51365	0.00802
	21183	0.01154			51366	0.00797
	21184	0.01127			51367	0.00792
	21185	0.01145			51368	0.00787
	21186	0.0126			51369	0.00781
	21187	0.01302			51370	0.00775
	21188	0.01093			51371	0.00768
	21189	0.00729			51372	0.00761
	21190	0.00426			51373	0.00754
	21191	0.00264			51374	0.00747
	21192	0.00198			51375	0.00739
	21193	0.00174			51376	0.00732
	21194	0.00166			51377	0.00725
	21195	0.00166			51378	0.00718
	21196	0.00169			51379	0.00711
	21197	0.00175			51380	0.00706
	21198	0.00183			51381	0.007
	21199	0.00195			51382	0.00695
	21200	0.00211			51383	0.00691
	21201	0.00234			51384	0.00688
	21202	0.00262			51385	0.00686
	21203	0.00286			51386	0.00685
	21204	0.00299			51387	0.00684
	21205	0.00305			51388	0.00685
	21206	0.00316			51389	0.00687
	21207	0.00343			51390	0.0069
	21208	0.00386			51391	0.00694
	21209	0.00437			51392	0.007
	21210	0.00487			51393	0.00707
	21211	0.00535			51394	0.00716
	21212	0.00597			51395	0.00726
	21213	0.00716			51396	0.00738
	21214	0.00928			51397	0.00752
	21215	0.01211			51398	0.00768
	21216	0.01464			51399	0.00786
	21217	0.01578			51400	0.00806
	21218	0.01517			51401	0.00828
	21219	0.01331			51402	0.00852
	21220	0.01108			51403	0.00878
	21221	0.00916			51404	0.00906
	21222	0.00785			51405	0.00935
	21223	0.00706			51406	0.00966
	21224	0.0066			51407	0.00999
	21225	0.00637			51408	0.01033
	21226	0.00627			51409	0.01068
	21227	0.00624			51410	0.01106
	21228	0.00624			51411	0.01143
	21229	0.00622			51412	0.01182
	21230	0.00617			51413	0.0122
	21231	0.00609			51414	0.0126
	21232	0.00601			51415	0.01298
	21233	0.00592			51416	0.01337
	21234	0.0058			51417	0.01375
	21235	0.00563			51418	0.01413
	21236	0.00543			51419	0.01449
	21237	0.00521			51420	0.01487
	21238	0.005			51421	0.01522
	21239	0.0048			51422	0.01558
	21240	0.00464			51423	0.01593
	21241	0.00454			51424	0.01626
	21242	0.00443			51425	0.01659
	21243	0.00426			51426	0.01689
	21244	0.00402			51427	0.01717
	21245	0.00375			51428	0.01743
	21246	0.0035			51429	0.01765
	21247	0.0033			51430	0.01785
	21248	0.00315			51431	0.01803
	21249	0.00306			51432	0.01816
	21250	0.00307			51433	0.01827
	21251	0.00324			51434	0.01835
	21252	0.00361			51435	0.01841
	21253	0.00424			51436	0.01844
	21254	0.00513			51437	0.01844
	21255	0.00636			51438	0.01842
	21256	0.00804			51439	0.01837
	21257	0.01027			51440	0.01831
	21258	0.01296			51441	0.01821
	21259	0.01591			51442	0.0181
	21260	0.0189			51443	0.01795
	21261	0.02159			51444	0.01778
	21262	0.0232			51445	0.0176
	21263	0.02283			51446	0.01739
	21264	0.02016			51447	0.01716
	21265	0.016			51448	0.01693
	21266	0.01175			51449	0.01669
	21267	0.00845			51450	0.01645
	21268	0.00641			51451	0.0162
	21269	0.00537			51452	0.01597
	21270	0.00498			51453	0.01575
	21271	0.00491			51454	0.01554
	21272	0.00497			51455	0.01536
	21273	0.00507			51456	0.0152
	21274	0.0052			51457	0.01506
	21275	0.00539			51458	0.01494
	21276	0.00566			51459	0.01485
	21277	0.00602			51460	0.01477
	21278	0.00647			51461	0.01472
	21279	0.00694			51462	0.01469
	21280	0.00725			51463	0.01468
	21281	0.00729			51464	0.01468
	21282	0.00711			51465	0.01469
	21283	0.00689			51466	0.0147
	21284	0.0067			51467	0.01473
	21285	0.00656			51468	0.01475
	21286	0.00647			51469	0.01478
	21287	0.00643			51470	0.01482
	21288	0.00643			51471	0.01485
	21289	0.00644			51472	0.01486
	21290	0.00645			51473	0.01487
	21291	0.00644			51474	0.01486
	21292	0.00637			51475	0.01483
	21293	0.00629			51476	0.01478
	21294	0.00621			51477	0.01473
	21295	0.0062			51478	0.01466
	21296	0.00637			51479	0.01458
	21297	0.00683			51480	0.01449
	21298	0.00757			51481	0.01439
	21299	0.00843			51482	0.01429
	21300	0.00903			51483	0.01419
	21301	0.00895			51484	0.0141
	21302	0.00808			51485	0.01401
	21303	0.0068			51486	0.01392
	21304	0.00564			51487	0.01386
	21305	0.0048			51488	0.01381
	21306	0.00419			51489	0.01377
	21307	0.0037			51490	0.01374
	21308	0.00335			51491	0.01371
	21309	0.00325			51492	0.0137
	21310	0.00353			51493	0.01369
	21311	0.00454			51494	0.01368
	21312	0.00711			51495	0.01368
	21313	0.01201			51496	0.01368
	21314	0.01773			51497	0.01369
	21315	0.0201			51498	0.0137
	21316	0.01699			51499	0.01372
	21317	0.01123			51500	0.01374
	21318	0.00663			51501	0.01377
	21319	0.0043			51502	0.0138
	21320	0.00349			51503	0.01383
	21321	0.00341			51504	0.01388
	21322	0.00372			51505	0.01393
	21323	0.00426			51506	0.01399
	21324	0.0049			51507	0.01406
	21325	0.00548			51508	0.01413
	21326	0.00586			51509	0.0142
	21327	0.00601			51510	0.01427
	21328	0.00598			51511	0.01434
	21329	0.00587			51512	0.01441
	21330	0.00579			51513	0.01447
	21331	0.0058			51514	0.01452
	21332	0.0059			51515	0.01456
	21333	0.00616			51516	0.01458
	21334	0.00663			51517	0.01459
	21335	0.00739			51518	0.01458
	21336	0.00848			51519	0.01455
	21337	0.01008			51520	0.01451
	21338	0.01229			51521	0.01446
	21339	0.01487			51522	0.01439
	21340	0.01733			51523	0.01432
	21341	0.01952			51524	0.01425
	21342	0.0216			51525	0.01417
	21343	0.02354			51526	0.0141
	21344	0.02494			51527	0.01404
	21345	0.02556			51528	0.01397
	21346	0.02557			51529	0.01391
	21347	0.02539			51530	0.01387
	21348	0.02519			51531	0.01384
	21349	0.02483			51532	0.01381
	21350	0.02403			51533	0.0138
	21351	0.02261			51534	0.0138
	21352	0.02058			51535	0.0138
	21353	0.01802			51536	0.01382
	21354	0.01507			51537	0.01386
	21355	0.01196			51538	0.0139
	21356	0.009			51539	0.01395
	21357	0.00655			51540	0.01402
	21358	0.00484			51541	0.0141
	21359	0.00377			51542	0.01417
	21360	0.00316			51543	0.01425
	21361	0.00285			51544	0.01434
	21362	0.00273			51545	0.01442
	21363	0.00271			51546	0.01449
	21364	0.00275			51547	0.01456
	21365	0.00287			51548	0.01463
	21366	0.00312			51549	0.01469
	21367	0.00361			51550	0.01474
	21368	0.00452			51551	0.01479
	21369	0.006			51552	0.01485
	21370	0.00823			51553	0.0149
	21371	0.01147			51554	0.01495
	21372	0.01556			51555	0.015
	21373	0.01944			51556	0.01506
	21374	0.02171			51557	0.01512
	21375	0.02212			51558	0.01519
	21376	0.02163			51559	0.01526
	21377	0.02075			51560	0.01533
	21378	0.019			51561	0.01541
	21379	0.01638			51562	0.01549
	21380	0.01369			51563	0.01557
	21381	0.0116			51564	0.01566
	21382	0.01014			51565	0.01574
	21383	0.00897			51566	0.01583
	21384	0.00773			51567	0.01591
	21385	0.00639			51568	0.016
	21386	0.00519			51569	0.01609
	21387	0.00447			51570	0.01618
	21388	0.0045			51571	0.01627
	21389	0.00552			51572	0.01636
	21390	0.00785			51573	0.01646
	21391	0.01173			51574	0.01656
	21392	0.01666			51575	0.01665
	21393	0.02126			51576	0.01675
	21394	0.02434			51577	0.01684
	21395	0.02575			51578	0.01693
	21396	0.02597			51579	0.01701
	21397	0.02531			51580	0.01709
	21398	0.02376			51581	0.01716
	21399	0.02134			51582	0.01722
	21400	0.0182			51583	0.01726
	21401	0.01477			51584	0.01729
	21402	0.01161			51585	0.01729
	21403	0.00926			51586	0.01728
	21404	0.00805			51587	0.01725
	21405	0.00817			51588	0.01718
	21406	0.00995			51589	0.01711
	21407	0.01408			51590	0.01702
	21408	0.02113			51591	0.0169
	21409	0.02995			51592	0.01677
	21410	0.03666			51593	0.01662
	21411	0.03701			51594	0.01645
	21412	0.0306			51595	0.01625
	21413	0.02146			51596	0.01604
	21414	0.01394			51597	0.01583
	21415	0.00944			51598	0.01559
	21416	0.00712			51599	0.01536
	21417	0.00585			51600	0.01513
	21418	0.00498			51601	0.01491
	21419	0.00428			51602	0.01469
	21420	0.00366			51603	0.01448
	21421	0.00307			51604	0.01429
	21422	0.00257			51605	0.01413
	21423	0.00218			51606	0.01397
	21424	0.0019			51607	0.01385
	21425	0.00171			51608	0.01376
	21426	0.00158			51609	0.01371
	21427	0.0015			51610	0.01369
	21428	0.00147			51611	0.01371
	21429	0.00148			51612	0.01378
	21430	0.00151			51613	0.01388
	21431	0.00152			51614	0.01405
	21432	0.00151			51615	0.01424
	21433	0.00154			51616	0.01447
	21434	0.00165			51617	0.01473
	21435	0.00189			51618	0.01503
	21436	0.00221			51619	0.01532
	21437	0.00252			51620	0.01564
	21438	0.00268			51621	0.01593
	21439	0.00273			51622	0.01622
	21440	0.00292			51623	0.01651
	21441	0.00357			51624	0.01676
	21442	0.00482			51625	0.017
	21443	0.00661			51626	0.01723
	21444	0.0087			51627	0.01744
	21445	0.01067			51628	0.01764
	21446	0.0119			51629	0.01784
	21447	0.01203			51630	0.01807
	21448	0.01132			51631	0.01829
	21449	0.01026			51632	0.01854
	21450	0.00922			51633	0.01881
	21451	0.00841			51634	0.0191
	21452	0.00796			51635	0.0194
	21453	0.00794			51636	0.01974
	21454	0.00839			51637	0.02008
	21455	0.00932			51638	0.02046
	21456	0.01068			51639	0.02085
	21457	0.01243			51640	0.02126
	21458	0.01461			51641	0.02168
	21459	0.01713			51642	0.02211
	21460	0.01961			51643	0.02253
	21461	0.02137			51644	0.02295
	21462	0.0217			51645	0.02336
	21463	0.02022			51646	0.02376
	21464	0.0172			51647	0.02413
	21465	0.01355			51648	0.02448
	21466	0.01029			51649	0.0248
	21467	0.00797			51650	0.02509
	21468	0.00663			51651	0.02534
	21469	0.00603			51652	0.02554
	21470	0.00592			51653	0.0257
	21471	0.00612			51654	0.0258
	21472	0.00653			51655	0.02585
	21473	0.00703			51656	0.02585
	21474	0.00748			51657	0.02579
	21475	0.00761			51658	0.02569
	21476	0.00732			51659	0.02554
	21477	0.00673			51660	0.02534
	21478	0.00614			51661	0.0251
	21479	0.00567			51662	0.02482
	21480	0.00531			51663	0.02452
	21481	0.00503			51664	0.02419
	21482	0.00484			51665	0.02384
	21483	0.00475			51666	0.02347
	21484	0.00478			51667	0.02309
	21485	0.00492			51668	0.0227
	21486	0.00514			51669	0.02231
	21487	0.00539			51670	0.0219
	21488	0.00562			51671	0.02151
	21489	0.0058			51672	0.0211
	21490	0.00588			51673	0.02071
	21491	0.00589			51674	0.02031
	21492	0.00591			51675	0.01994
	21493	0.00601			51676	0.01956
	21494	0.00624			51677	0.01922
	21495	0.0066			51678	0.01888
	21496	0.00704			51679	0.01856
	21497	0.00752			51680	0.01826
	21498	0.0082			51681	0.01797
	21499	0.00983			51682	0.0177
	21500	0.01444			51683	0.01744
	21501	0.02573			51684	0.01718
	21502	0.04766			51685	0.01694
	21503	0.08005			51686	0.0167
	21504	0.11435			51687	0.01645
	21505	0.13543			51688	0.01619
	21506	0.13226			51689	0.01593
	21507	0.1075			51690	0.01567
	21508	0.07428			51691	0.01539
	21509	0.04527			51692	0.01511
	21510	0.02558			51693	0.01483
	21511	0.01425			51694	0.01454
	21512	0.00849			51695	0.01426
	21513	0.00586			51696	0.01398
	21514	0.00486			51697	0.01371
	21515	0.00471			51698	0.01346
	21516	0.00508			51699	0.01321
	21517	0.00569			51700	0.01297
	21518	0.00626			51701	0.01274
	21519	0.00653			51702	0.01253
	21520	0.00643			51703	0.01232
	21521	0.00613			51704	0.01213
	21522	0.00589			51705	0.01194
	21523	0.00603			51706	0.01177
	21524	0.00692			51707	0.01161
	21525	0.00915			51708	0.01146
	21526	0.01365			51709	0.01132
	21527	0.0216			51710	0.01121
	21528	0.03379			51711	0.01111
	21529	0.04948			51712	0.01102
	21530	0.06522			51713	0.01096
	21531	0.07541			51714	0.01091
	21532	0.0755			51715	0.01088
	21533	0.06531			51716	0.01087
	21534	0.04961			51717	0.01089
	21535	0.03439			51718	0.01092
	21536	0.02315			51719	0.01097
	21537	0.01634			51720	0.01105
	21538	0.01281			51721	0.01114
	21539	0.0112			51722	0.01125
	21540	0.01053			51723	0.01137
	21541	0.01026			51724	0.0115
	21542	0.01009			51725	0.01166
	21543	0.00988			51726	0.01181
	21544	0.00963			51727	0.01198
	21545	0.00938			51728	0.01216
	21546	0.00917			51729	0.01236
	21547	0.00898			51730	0.01258
	21548	0.00882			51731	0.01282
	21549	0.0089			51732	0.01308
	21550	0.00962			51733	0.01337
	21551	0.01095			51734	0.01367
	21552	0.01197			51735	0.01402
	21553	0.01176			51736	0.01438
	21554	0.01106			51737	0.01476
	21555	0.01154			51738	0.01519
	21556	0.01364			51739	0.01564
	21557	0.01608			51740	0.0161
	21558	0.01708			51741	0.0166
	21559	0.01581			51742	0.01711
	21560	0.01294			51743	0.01763
	21561	0.00991			51744	0.01817
	21562	0.00766			51745	0.0187
	21563	0.00627			51746	0.01923
	21564	0.00541			51747	0.01976
	21565	0.00474			51748	0.02025
	21566	0.00421			51749	0.02074
	21567	0.00383			51750	0.02118
	21568	0.00359			51751	0.02159
	21569	0.00347			51752	0.02196
	21570	0.00343			51753	0.02229
	21571	0.00352			51754	0.02256
	21572	0.00381			51755	0.02278
	21573	0.0043			51756	0.02296
	21574	0.00484			51757	0.02308
	21575	0.00518			51758	0.02315
	21576	0.00516			51759	0.02318
	21577	0.00486			51760	0.02316
	21578	0.00444			51761	0.0231
	21579	0.00409			51762	0.023
	21580	0.00395			51763	0.02286
	21581	0.00417			51764	0.02267
	21582	0.00494			51765	0.02246
	21583	0.00649			51766	0.02222
	21584	0.00918			51767	0.02195
	21585	0.01369			51768	0.02168
	21586	0.02068			51769	0.02139
	21587	0.02934			51770	0.02109
	21588	0.03578			51771	0.02081
	21589	0.03593			51772	0.02054
	21590	0.03064			51773	0.02028
	21591	0.02501			51774	0.02005
	21592	0.02255			51775	0.01984
	21593	0.02272			51776	0.01966
	21594	0.02334			51777	0.01949
	21595	0.02309			51778	0.01937
	21596	0.02176			51779	0.01927
	21597	0.01962			51780	0.0192
	21598	0.01699			51781	0.01915
	21599	0.01417			51782	0.01912
	21600	0.01147			51783	0.01911
	21601	0.00928			51784	0.01911
	21602	0.00781			51785	0.01913
	21603	0.00707			51786	0.01915
	21604	0.0069			51787	0.01918
	21605	0.00707			51788	0.01921
	21606	0.00738			51789	0.01925
	21607	0.00774			51790	0.0193
	21608	0.00829			51791	0.01935
	21609	0.00948			51792	0.0194
	21610	0.01177			51793	0.01946
	21611	0.01448			51794	0.01953
	21612	0.01556			51795	0.01961
	21613	0.0136			51796	0.01969
	21614	0.00978			51797	0.01977
	21615	0.00632			51798	0.01986
	21616	0.00422			51799	0.01995
	21617	0.00319			51800	0.02004
	21618	0.00272			51801	0.02012
	21619	0.00252			51802	0.0202
	21620	0.00247			51803	0.02027
	21621	0.0025			51804	0.02032
	21622	0.00256			51805	0.02036
	21623	0.00263			51806	0.02039
	21624	0.00271			51807	0.02039
	21625	0.0028			51808	0.02038
	21626	0.00289			51809	0.02034
	21627	0.00296			51810	0.0203
	21628	0.00302			51811	0.02024
	21629	0.00306			51812	0.02018
	21630	0.00311			51813	0.02013
	21631	0.00318			51814	0.02008
	21632	0.00328			51815	0.02006
	21633	0.00342			51816	0.02007
	21634	0.00358			51817	0.02011
	21635	0.00375			51818	0.02018
	21636	0.00393			51819	0.02028
	21637	0.00416			51820	0.02042
	21638	0.00444			51821	0.02058
	21639	0.00474			51822	0.02076
	21640	0.00496			51823	0.02096
	21641	0.00508			51824	0.02117
	21642	0.00512			51825	0.0214
	21643	0.00514			51826	0.02164
	21644	0.00515			51827	0.02187
	21645	0.00513			51828	0.02211
	21646	0.00509			51829	0.02234
	21647	0.00506			51830	0.02255
	21648	0.00505			51831	0.02275
	21649	0.00511			51832	0.02293
	21650	0.00538			51833	0.02308
	21651	0.00607			51834	0.02321
	21652	0.00747			51835	0.02333
	21653	0.00988			51836	0.02342
	21654	0.01343			51837	0.02351
	21655	0.01784			51838	0.02359
	21656	0.02227			51839	0.02369
	21657	0.0255			51840	0.02378
	21658	0.0265			51841	0.02389
	21659	0.02499			51842	0.02401
	21660	0.02143			51843	0.02414
	21661	0.01692			51844	0.02428
	21662	0.0127			51845	0.02443
	21663	0.0095			51846	0.02459
	21664	0.00745			51847	0.02473
	21665	0.00644			51848	0.02486
	21666	0.00646			51849	0.02497
	21667	0.00791			51850	0.02504
	21668	0.01192			51851	0.02506
	21669	0.02023			51852	0.02503
	21670	0.03397			51853	0.02494
	21671	0.05082			51854	0.02478
	21672	0.06388			51855	0.02454
	21673	0.06552			51856	0.02424
	21674	0.05451			51857	0.02387
	21675	0.03712			51858	0.02344
	21676	0.02131			51859	0.02296
	21677	0.01114			51860	0.02244
	21678	0.00623			51861	0.02189
	21679	0.00441			51862	0.02134
	21680	0.00385			51863	0.02077
	21681	0.00355			51864	0.02021
	21682	0.0032			51865	0.01968
	21683	0.00284			51866	0.01916
	21684	0.00263			51867	0.01867
	21685	0.00261			51868	0.01823
	21686	0.00271			51869	0.01782
	21687	0.00282			51870	0.01745
	21688	0.0029			51871	0.01712
	21689	0.00299			51872	0.01684
	21690	0.00314			51873	0.01659
	21691	0.0033			51874	0.01638
	21692	0.00332			51875	0.01621
	21693	0.00315			51876	0.01608
	21694	0.00291			51877	0.01599
	21695	0.00279			51878	0.01594
	21696	0.00294			51879	0.01593
	21697	0.0034			51880	0.01596
	21698	0.00419			51881	0.01604
	21699	0.00533			51882	0.01615
	21700	0.00679			51883	0.01629
	21701	0.00848			51884	0.01648
	21702	0.01033			51885	0.01669
	21703	0.01236			51886	0.01693
	21704	0.0151			51887	0.01719
	21705	0.01951			51888	0.01748
	21706	0.02601			51889	0.01779
	21707	0.03275			51890	0.01812
	21708	0.03589			51891	0.01846
	21709	0.03315			51892	0.01882
	21710	0.02637			51893	0.01919
	21711	0.01953			51894	0.01957
	21712	0.01508			51895	0.01998
	21713	0.01271			51896	0.02041
	21714	0.01103			51897	0.02083
	21715	0.00934			51898	0.02128
	21716	0.00783			51899	0.02171
	21717	0.00683			51900	0.02216
	21718	0.00638			51901	0.0226
	21719	0.00638			51902	0.02303
	21720	0.00668			51903	0.02346
	21721	0.00712			51904	0.02389
	21722	0.00749			51905	0.0243
	21723	0.00755			51906	0.02472
	21724	0.00716			51907	0.02512
	21725	0.00651			51908	0.02554
	21726	0.00594			51909	0.02594
	21727	0.00563			51910	0.02635
	21728	0.00557			51911	0.02675
	21729	0.00571			51912	0.02716
	21730	0.00609			51913	0.02756
	21731	0.00669			51914	0.02795
	21732	0.00756			51915	0.02831
	21733	0.0089			51916	0.02864
	21734	0.01098			51917	0.02892
	21735	0.01408			51918	0.02914
	21736	0.01846			51919	0.02931
	21737	0.02414			51920	0.0294
	21738	0.03085			51921	0.02942
	21739	0.03784			51922	0.02935
	21740	0.04384			51923	0.02921
	21741	0.04727			51924	0.02898
	21742	0.04692			51925	0.02869
	21743	0.04255			51926	0.02832
	21744	0.03505			51927	0.02791
	21745	0.0264			51928	0.02745
	21746	0.01869			51929	0.02696
	21747	0.01309			51930	0.02643
	21748	0.00956			51931	0.02589
	21749	0.00752			51932	0.02535
	21750	0.00638			51933	0.02481
	21751	0.00571			51934	0.02428
	21752	0.00523			51935	0.02377
	21753	0.00482			51936	0.02327
	21754	0.00448			51937	0.02278
	21755	0.00426			51938	0.02232
	21756	0.00419			51939	0.02186
	21757	0.00438			51940	0.02143
	21758	0.00506			51941	0.021
	21759	0.0066			51942	0.02059
	21760	0.00938			51943	0.02019
	21761	0.01337			51944	0.01981
	21762	0.01759			51945	0.01944
	21763	0.02043			51946	0.01909
	21764	0.02098			51947	0.01875
	21765	0.01978			51948	0.01843
	21766	0.01813			51949	0.01812
	21767	0.01673			51950	0.01782
	21768	0.01556			51951	0.01753
	21769	0.0145			51952	0.01725
	21770	0.01346			51953	0.01697
	21771	0.01209			51954	0.01671
	21772	0.01018			51955	0.01645
	21773	0.00813			51956	0.01618
	21774	0.00661			51957	0.01593
	21775	0.00597			51958	0.01568
	21776	0.00622			51959	0.01542
	21777	0.00752			51960	0.01517
	21778	0.01021			51961	0.01492
	21779	0.01475			51962	0.01465
	21780	0.02149			51963	0.0144
	21781	0.03057			51964	0.01415
	21782	0.04169			51965	0.0139
	21783	0.05421			51966	0.01365
	21784	0.06735			51967	0.01341
	21785	0.07984			51968	0.01316
	21786	0.08972			51969	0.01293
	21787	0.09402			51970	0.0127
	21788	0.08968			51971	0.01247
	21789	0.07628			51972	0.01224
	21790	0.05742			51973	0.01203
	21791	0.0389			51974	0.01183
	21792	0.02479			51975	0.01165
	21793	0.0157			51976	0.01147
	21794	0.0101			51977	0.01131
	21795	0.00653			51978	0.01117
	21796	0.00438			51979	0.01105
	21797	0.00326			51980	0.01095
	21798	0.00278			51981	0.01086
	21799	0.00258			51982	0.01077
	21800	0.0025			51983	0.01071
	21801	0.00243			51984	0.01067
	21802	0.00234			51985	0.01064
	21803	0.00221			51986	0.01063
	21804	0.00205			51987	0.01064
	21805	0.00187			51988	0.01066
	21806	0.0017			51989	0.01069
	21807	0.00157			51990	0.01073
	21808	0.00149			51991	0.01078
	21809	0.00146			51992	0.01086
	21810	0.00147			51993	0.01093
	21811	0.00155			51994	0.01102
	21812	0.0017			51995	0.01111
	21813	0.00193			51996	0.01122
	21814	0.00227			51997	0.01133
	21815	0.00268			51998	0.01145
	21816	0.00309			51999	0.01158
	21817	0.00342			52000	0.01171
	21818	0.00362			52001	0.01183
	21819	0.00372			52002	0.01195
	21820	0.00382			52003	0.01205
	21821	0.00394			52004	0.01216
	21822	0.00402			52005	0.01225
	21823	0.00408			52006	0.01234
	21824	0.0042			52007	0.01243
	21825	0.0045			52008	0.01251
	21826	0.00503			52009	0.01259
	21827	0.00573			52010	0.01266
	21828	0.00641			52011	0.01273
	21829	0.00685			52012	0.01279
	21830	0.00692			52013	0.01285
	21831	0.0067			52014	0.0129
	21832	0.00638			52015	0.01296
	21833	0.00611			52016	0.01301
	21834	0.0059			52017	0.01307
	21835	0.00573			52018	0.01313
	21836	0.00559			52019	0.01318
	21837	0.00545			52020	0.01325
	21838	0.00532			52021	0.0133
	21839	0.00521			52022	0.01334
	21840	0.00511			52023	0.01337
	21841	0.005			52024	0.01338
	21842	0.00487			52025	0.01337
	21843	0.00473			52026	0.01334
	21844	0.00465			52027	0.01329
	21845	0.00468			52028	0.01322
	21846	0.00479			52029	0.01314
	21847	0.00496			52030	0.01307
	21848	0.00516			52031	0.01301
	21849	0.00536			52032	0.01297
	21850	0.00553			52033	0.01296
	21851	0.00565			52034	0.01298
	21852	0.00572			52035	0.01304
	21853	0.00577			52036	0.01315
	21854	0.0059			52037	0.01331
	21855	0.00624			52038	0.01351
	21856	0.00666			52039	0.01375
	21857	0.00679			52040	0.01404
	21858	0.00654			52041	0.01436
	21859	0.00627			52042	0.01471
	21860	0.00642			52043	0.01511
	21861	0.00717			52044	0.01551
	21862	0.00843			52045	0.01594
	21863	0.00984			52046	0.01636
	21864	0.01087			52047	0.01679
	21865	0.01107			52048	0.01721
	21866	0.01041			52049	0.01761
	21867	0.00933			52050	0.01798
	21868	0.00837			52051	0.01833
	21869	0.00777			52052	0.01865
	21870	0.0075			52053	0.01894
	21871	0.00737			52054	0.01918
	21872	0.00721			52055	0.01939
	21873	0.00694			52056	0.01957
	21874	0.0066			52057	0.01974
	21875	0.00625			52058	0.01987
	21876	0.00597			52059	0.01999
	21877	0.00578			52060	0.02009
	21878	0.00569			52061	0.02019
	21879	0.00563			52062	0.02028
	21880	0.00557			52063	0.02038
	21881	0.00548			52064	0.02049
	21882	0.00534			52065	0.0206
	21883	0.00516			52066	0.02071
	21884	0.00494			52067	0.02083
	21885	0.0047			52068	0.02095
	21886	0.00446			52069	0.02108
	21887	0.00426			52070	0.02121
	21888	0.00414			52071	0.02134
	21889	0.0041			52072	0.02145
	21890	0.00415			52073	0.02156
	21891	0.00435			52074	0.02166
	21892	0.00479			52075	0.02175
	21893	0.00526			52076	0.02183
	21894	0.0053			52077	0.0219
	21895	0.00469			52078	0.02196
	21896	0.00379			52079	0.02202
	21897	0.00315			52080	0.02207
	21898	0.00295			52081	0.02211
	21899	0.00306			52082	0.02215
	21900	0.00331			52083	0.02218
	21901	0.0036			52084	0.02222
	21902	0.00391			52085	0.02225
	21903	0.00426			52086	0.02227
	21904	0.0047			52087	0.02229
	21905	0.00533			52088	0.0223
	21906	0.0062			52089	0.0223
	21907	0.00731			52090	0.02228
	21908	0.00853			52091	0.02225
	21909	0.00971			52092	0.0222
	21910	0.01074			52093	0.02215
	21911	0.01164			52094	0.02207
	21912	0.01262			52095	0.02198
	21913	0.01427			52096	0.02189
	21914	0.01713			52097	0.02178
	21915	0.02017			52098	0.02166
	21916	0.02056			52099	0.02154
	21917	0.01678			52100	0.0214
	21918	0.01096			52101	0.02124
	21919	0.00647			52102	0.02107
	21920	0.00437			52103	0.02088
	21921	0.00368			52104	0.02068
	21922	0.00342			52105	0.02047
	21923	0.00329			52106	0.02024
	21924	0.00328			52107	0.02001
	21925	0.00343			52108	0.01978
	21926	0.00373			52109	0.01954
	21927	0.00413			52110	0.01932
	21928	0.00462			52111	0.01911
	21929	0.00516			52112	0.01891
	21930	0.00572			52113	0.01873
	21931	0.00628			52114	0.01857
	21932	0.0068			52115	0.01843
	21933	0.00726			52116	0.01832
	21934	0.0076			52117	0.01823
	21935	0.00782			52118	0.01815
	21936	0.00793			52119	0.01811
	21937	0.00796			52120	0.01808
	21938	0.00801			52121	0.01807
	21939	0.0082			52122	0.01809
	21940	0.00843			52123	0.01813
	21941	0.00852			52124	0.01818
	21942	0.00836			52125	0.01825
	21943	0.00817			52126	0.01833
	21944	0.00824			52127	0.01842
	21945	0.00866			52128	0.01852
	21946	0.0094			52129	0.01863
	21947	0.01036			52130	0.01874
	21948	0.01138			52131	0.01886
	21949	0.01224			52132	0.01897
	21950	0.01266			52133	0.01908
	21951	0.01246			52134	0.01918
	21952	0.01164			52135	0.01928
	21953	0.01042			52136	0.01938
	21954	0.00915			52137	0.01946
	21955	0.00821			52138	0.01953
	21956	0.00787			52139	0.01961
	21957	0.00811			52140	0.01967
	21958	0.00843			52141	0.01971
	21959	0.0081			52142	0.01975
	21960	0.00706			52143	0.01977
	21961	0.00604			52144	0.01977
	21962	0.00563			52145	0.01976
	21963	0.00581			52146	0.01973
	21964	0.00625			52147	0.01968
	21965	0.0067			52148	0.01961
	21966	0.007			52149	0.01951
	21967	0.00713			52150	0.0194
	21968	0.00714			52151	0.01927
	21969	0.00711			52152	0.01912
	21970	0.00714			52153	0.01896
	21971	0.00725			52154	0.01877
	21972	0.00739			52155	0.01858
	21973	0.00757			52156	0.01837
	21974	0.00781			52157	0.01816
	21975	0.00815			52158	0.01794
	21976	0.00859			52159	0.01772
	21977	0.00909			52160	0.0175
	21978	0.00976			52161	0.01728
	21979	0.01097			52162	0.01706
	21980	0.01327			52163	0.01685
	21981	0.01655			52164	0.01665
	21982	0.01938			52165	0.01646
	21983	0.02008			52166	0.01628
	21984	0.0184			52167	0.01611
	21985	0.01549			52168	0.01597
	21986	0.01254			52169	0.01584
	21987	0.01012			52170	0.01573
	21988	0.00837			52171	0.01565
	21989	0.00722			52172	0.01558
	21990	0.00648			52173	0.01554
	21991	0.00599			52174	0.01553
	21992	0.00566			52175	0.01554
	21993	0.00546			52176	0.01558
	21994	0.00547			52177	0.01565
	21995	0.00585			52178	0.01574
	21996	0.00688			52179	0.01584
	21997	0.00882			52180	0.01595
[truncated: 13,002 more rows]

## Sheet: Figure 3i
Figure 3i
	Mass (Da)	cat-mCherry		Mass (Da)	cat-mWasabi		Mass (Da)	cat-YFP
	26000	0.01139		26000	0.00238		26000	0.0115
	26001	0.0106		26001	0.00289		26001	0.0157
	26002	0.01009		26002	0.00232		26002	0.0073
	26003	0.00986		26003	0.000871116		26003	0.0015
	26004	0.0099		26004	0.00097669		26004	0.0011
	26005	0.01022		26005	0.00121		26005	0.0065
	26006	0.01083		26006	0.00123		26006	0.0126
	26007	0.01171		26007	0.00136		26007	0.0076
	26008	0.0128		26008	0.00072083		26008	0.0035
	26009	0.01402		26009	0.000400056		26009	0.0033
	26010	0.01524		26010	0.000765631		26010	0.0013
	26011	0.0163		26011	0.00205		26011	0.0071
	26012	0.01711		26012	0.00211		26012	0.0137
	26013	0.0176		26013	0.00101		26013	0.0072
	26014	0.01775		26014	0.00105		26014	0.0026
	26015	0.01762		26015	0.000811713		26015	0.0047
	26016	0.0173		26016	0.000629876		26016	0.0028
	26017	0.01691		26017	0.00175		26017	0.0019
	26018	0.01655		26018	0.00305		26018	0.0052
	26019	0.01625		26019	0.00256		26019	0.0072
	26020	0.01602		26020	0.00135		26020	0.0063
	26021	0.01584		26021	0.000549553		26021	0.006
	26022	0.01565		26022	0.000275891		26022	0.0086
	26023	0.01544		26023	0.00123		26023	0.0122
	26024	0.01518		26024	0.00263		26024	0.0107
	26025	0.01481		26025	0.00118		26025	0.0114
	26026	0.01426		26026	0.000408497		26026	0.0147
	26027	0.01351		26027	0.00023461		26027	0.0084
	26028	0.01255		26028	6.51327e-05		26028	0.0067
	26029	0.01138		26029	0.000451899		26029	0.0143
	26030	0.01009		26030	0.00161		26030	0.0138
	26031	0.00873		26031	0.0015		26031	0.0115
	26032	0.00743		26032	0.00171		26032	0.0145
	26033	0.00627		26033	0.00328		26033	0.0166
	26034	0.00531		26034	0.00351		26034	0.0152
	26035	0.00457		26035	0.00189		26035	0.0107
	26036	0.00402		26036	0.000771322		26036	0.0141
	26037	0.00362		26037	0.0026		26037	0.0201
	26038	0.00333		26038	0.00529		26038	0.0158
	26039	0.0031		26039	0.00177		26039	0.0136
	26040	0.00292		26040	0.000895437		26040	0.0157
	26041	0.00276		26041	0.00197		26041	0.013
	26042	0.00261		26042	0.00134		26042	0.0095
	26043	0.00248		26043	0.0011		26043	0.0126
	26044	0.00235		26044	0.00166		26044	0.0161
	26045	0.00224		26045	0.00337		26045	0.0135
	26046	0.00213		26046	0.00501		26046	0.0113
	26047	0.00203		26047	0.00221		26047	0.0127
	26048	0.00193		26048	0.00305		26048	0.0124
	26049	0.00184		26049	0.0072		26049	0.0137
	26050	0.00173		26050	0.00283		26050	0.0167
	26051	0.00163		26051	0.00157		26051	0.0112
	26052	0.00152		26052	0.00446		26052	0.0072
	26053	0.00141		26053	0.0039		26053	0.0096
	26054	0.00131		26054	0.00209		26054	0.0081
	26055	0.00121		26055	0.00111		26055	0.0105
	26056	0.00111		26056	0.00181		26056	0.0149
	26057	0.00102		26057	0.00503		26057	0.0116
	26058	0.000942827		26058	0.00469		26058	0.0099
	26059	0.000872663		26059	0.0017		26059	0.0078
	26060	0.00081158		26060	0.000688068		26060	0.0046
	26061	0.000757636		26061	0.000841164		26061	0.005
	26062	0.000706738		26062	0.00131		26062	0.0033
	26063	0.000655314		26063	0.00158		26063	0.0026
	26064	0.000602529		26064	0.00115		26064	0.0036
	26065	0.000548808		26065	0.00112		26065	0.0031
	26066	0.000495299		26066	0.00215		26066	0.0026
	26067	0.000446236		26067	0.00284		26067	0.004
	26068	0.000404582		26068	0.00354		26068	0.0068
	26069	0.000373403		26069	0.00748		26069	0.0062
	26070	0.000355109		26070	0.00746		26070	0.0038
	26071	0.000350398		26071	0.0022		26071	0.0038
	26072	0.000356546		26072	0.00131		26072	0.005
	26073	0.000368141		26073	0.00135		26073	0.0047
	26074	0.000379399		26074	0.000682678		26074	0.0038
	26075	0.000388792		26075	0.000460819		26075	0.0045
	26076	0.000400448		26076	0.000443058		26076	0.0038
	26077	0.00042087		26077	0.00145		26077	0.004
	26078	0.000455366		26078	0.00218		26078	0.0072
	26079	0.000506628		26079	0.000877166		26079	0.0069
	26080	0.000573208		26080	0.000383416		26080	0.0075
	26081	0.000653023		26081	0.00098308		26081	0.0114
	26082	0.000744135		26082	0.00236		26082	0.0091
	26083	0.000847703		26083	0.00177		26083	0.0045
	26084	0.000970535		26084	0.00158		26084	0.005
	26085	0.00112		26085	0.00278		26085	0.0059
	26086	0.00131		26086	0.00235		26086	0.0036
	26087	0.00155		26087	0.00329		26087	0.0022
	26088	0.00187		26088	0.0045		26088	0.0033
	26089	0.00227		26089	0.00222		26089	0.0085
	26090	0.00276		26090	0.00163		26090	0.0112
	26091	0.00336		26091	0.00189		26091	0.0075
	26092	0.00405		26092	0.00138		26092	0.0055
	26093	0.00481		26093	0.0019		26093	0.0033
	26094	0.00562		26094	0.00203		26094	0.0005001
	26095	0.00643		26095	0.00103		26095	0.00060012
	26096	0.00714		26096	0.000895437		26096	0.0046
	26097	0.00765		26097	0.00161		26097	0.0077
	26098	0.00786		26098	0.00134		26098	0.0039
	26099	0.0077		26099	0.000666627		26099	0.0066
	26100	0.00724		26100	0.00136		26100	0.0123
	26101	0.00658		26101	0.00146		26101	0.006
	26102	0.00585		26102	0.000417017		26102	0.0079
	26103	0.00516		26103	0.000339304		26103	0.0156
	26104	0.00456		26104	0.000429948		26104	0.0079
	26105	0.00407		26105	0.000323863		26105	0.004
	26106	0.00368		26106	0.00103		26106	0.0086
	26107	0.00336		26107	0.00168		26107	0.0059
	26108	0.00311		26108	0.000412747		26108	0.0035
	26109	0.00293		26109	0.000841164		26109	0.008
	26110	0.00282		26110	0.0043		26110	0.0093
	26111	0.00278		26111	0.00325		26111	0.0063
	26112	0.00282		26112	0.000777032		26112	0.0052
	26113	0.00293		26113	0.000400056		26113	0.0034
	26114	0.00309		26114	0.000609315		26114	0.0049
	26115	0.00329		26115	0.000619555		26115	0.0091
	26116	0.00351		26116	0.000465309		26116	0.0083
	26117	0.00372		26117	0.0015		26117	0.0092
	26118	0.0039		26118	0.00275		26118	0.0116
	26119	0.00405		26119	0.00156		26119	0.0109
	26120	0.00417		26120	0.000963969		26120	0.0109
	26121	0.00425		26121	0.00124		26121	0.0092
	26122	0.00433		26122	0.0014		26122	0.0101
	26123	0.0044		26123	0.00118		26123	0.0119
	26124	0.0045		26124	0.0019		26124	0.0084
	26125	0.00463		26125	0.00307		26125	0.0114
	26126	0.00478		26126	0.00243		26126	0.0148
	26127	0.00491		26127	0.00205		26127	0.0091
	26128	0.00497		26128	0.00214		26128	0.0071
	26129	0.0049		26129	0.00152		26129	0.0077
	26130	0.00469		26130	0.000782762		26130	0.0103
	26131	0.00437		26131	0.000901567		26131	0.0153
	26132	0.00399		26132	0.00143		26132	0.0112
	26133	0.0036		26133	0.000865085		26133	0.0094
	26134	0.00323		26134	0.000650757		26134	0.0118
	26135	0.00289		26135	0.00193		26135	0.0083
	26136	0.0026		26136	0.00236		26136	0.0065
	26137	0.00236		26137	0.00153		26137	0.0058
	26138	0.00217		26138	0.00279		26138	0.0059
	26139	0.00203		26139	0.00422		26139	0.0087
	26140	0.00194		26140	0.00311		26140	0.0078
	26141	0.00188		26141	0.00278		26141	0.009
	26142	0.00184		26142	0.00208		26142	0.0138
	26143	0.00183		26143	0.00148		26143	0.0128
	26144	0.00185		26144	0.00229		26144	0.0152
	26145	0.00191		26145	0.00159		26145	0.0193
	26146	0.00202		26146	0.00344		26146	0.0122
	26147	0.00221		26147	0.00853		26147	0.0108
	26148	0.00249		26148	0.003		26148	0.0171
	26149	0.00286		26149	0.00258		26149	0.0139
	26150	0.00336		26150	0.00688		26150	0.0099
	26151	0.004		26151	0.00196		26151	0.0107
	26152	0.00478		26152	0.00109		26152	0.008
	26153	0.00569		26153	0.00346		26153	0.0043
	26154	0.00671		26154	0.00231		26154	0.0031
	26155	0.00779		26155	0.00173		26155	0.0029
	26156	0.00889		26156	0.00238		26156	0.0031
	26157	0.01		26157	0.00403		26157	0.0046
	26158	0.01115		26158	0.00439		26158	0.0052
	26159	0.01236		26159	0.00214		26159	0.0055
	26160	0.01373		26160	0.00118		26160	0.0079
	26161	0.01528		26161	0.00134		26161	0.0058
	26162	0.01707		26162	0.00147		26162	0.0036
	26163	0.0191		26163	0.00073191		26163	0.0054
	26164	0.02136		26164	0.00185		26164	0.0055
	26165	0.02385		26165	0.00458		26165	0.0089
	26166	0.02657		26166	0.00136		26166	0.0126
	26167	0.02952		26167	2.4651e-05		26167	0.0077
	26168	0.03269		26168	0.00116		26168	0.0038
	26169	0.03609		26169	0.00377		26169	0.0042
	26170	0.03969		26170	0.00173		26170	0.0045
	26171	0.04339		26171	0.00121		26171	0.0158
	26172	0.04708		26172	0.00225		26172	0.02661
	26173	0.05056		26173	0.00252		26173	0.017
	26174	0.05363		26174	0.00369		26174	0.01
	26175	0.05604		26175	0.00234		26175	0.0096
	26176	0.05754		26176	0.00266		26176	0.0101
	26177	0.05797		26177	0.00546		26177	0.0169
	26178	0.05732		26178	0.00375		26178	0.0148
	26179	0.05551		26179	0.00305		26179	0.0078
	26180	0.05291		26180	0.00249		26180	0.0117
	26181	0.04954		26181	0.0021		26181	0.0147
	26182	0.04579		26182	0.00355		26182	0.009
	26183	0.04201		26183	0.00228		26183	0.0069
	26184	0.0386		26184	0.000995921		26184	0.0077
	26185	0.03599		26185	0.00115		26185	0.0089
	26186	0.03464		26186	0.00116		26186	0.0092
	26187	0.03495		26187	0.00183		26187	0.0054
	26188	0.03723		26188	0.00301		26188	0.005
	26189	0.04149		26189	0.00218		26189	0.0085
	26190	0.04707		26190	0.00155		26190	0.0091
	26191	0.05239		26191	0.00147		26191	0.0093
	26192	0.05572		26192	0.00121		26192	0.0094
	26193	0.05583		26193	0.00103		26193	0.0069
	26194	0.05291		26194	0.000425617		26194	0.0064
	26195	0.04834		26195	0.00023794		26195	0.0082
	26196	0.04343		26196	0.000765631		26196	0.0082
	26197	0.03902		26197	0.00114		26197	0.0077
	26198	0.03542		26198	0.00148		26198	0.0081
	26199	0.03259		26199	0.00248		26199	0.0052
	26200	0.03035		26200	0.00323		26200	0.0076
	26201	0.02847		26201	0.00327		26201	0.0132
	26202	0.02673		26202	0.00118		26202	0.011
	26203	0.025		26203	0.00372		26203	0.0117
	26204	0.02323		26204	0.0123		26204	0.0113
	26205	0.02139		26205	0.00483		26205	0.0071
	26206	0.01951		26206	0.000926288		26206	0.0072
	26207	0.01762		26207	0.00146		26207	0.0063
	26208	0.01576		26208	0.00137		26208	0.0075
	26209	0.01395		26209	0.00154		26209	0.0109
	26210	0.01224		26210	0.00262		26210	0.0145
	26211	0.01069		26211	0.00298		26211	0.0194
	26212	0.00932		26212	0.00242		26212	0.0158
	26213	0.00815		26213	0.00397		26213	0.0094
	26214	0.00719		26214	0.00552		26214	0.0106
	26215	0.00644		26215	0.00377		26215	0.0129
	26216	0.00585		26216	0.00285		26216	0.0108
	26217	0.00539		26217	0.00196		26217	0.0069
	26218	0.00501		26218	0.00182		26218	0.0101
	26219	0.00464		26219	0.00435		26219	0.014
	26220	0.00426		26220	0.00433		26220	0.0077
	26221	0.00385		26221	0.00529		26221	0.004
	26222	0.00339		26222	0.01479		26222	0.0061
	26223	0.00293		26223	0.01733		26223	0.006
	26224	0.00248		26224	0.00874		26224	0.005
	26225	0.0021		26225	0.00668		26225	0.003
	26226	0.00178		26226	0.01563		26226	0.0049
	26227	0.00155		26227	0.0242		26227	0.0099
	26228	0.00138		26228	0.01412		26228	0.0087
	26229	0.00126		26229	0.02343		26229	0.0075
	26230	0.00118		26230	0.04973		26230	0.0103
	26231	0.00113		26231	0.02411		26231	0.0102
	26232	0.00111		26232	0.01657		26232	0.011
	26233	0.00111		26233	0.02686		26233	0.0137
	26234	0.00114		26234	0.0145		26234	0.014
	26235	0.00119		26235	0.01063		26235	0.0137
	26236	0.00129		26236	0.01426		26236	0.0138
	26237	0.00143		26237	0.01398		26237	0.0142
	26238	0.00162		26238	0.01318		26238	0.0136
	26239	0.00188		26239	0.00642		26239	0.013
	26240	0.00219		26240	0.00234		26240	0.0147
	26241	0.00255		26241	0.00254		26241	0.0134
	26242	0.00294		26242	0.00239		26242	0.0113
	26243	0.00333		26243	0.00211		26243	0.0159
	26244	0.00368		26244	0.00288		26244	0.0188
	26245	0.00399		26245	0.0069		26245	0.0115
	26246	0.00427		26246	0.00982		26246	0.0043
	26247	0.00454		26247	0.00404		26247	0.0053
	26248	0.00484		26248	0.00311		26248	0.0079
	26249	0.00519		26249	0.0056		26249	0.0063
	26250	0.0056		26250	0.00247		26250	0.0056
	26251	0.00612		26251	0.00156		26251	0.0056
	26252	0.00679		26252	0.00393		26252	0.0079
	26253	0.00765		26253	0.00361		26253	0.0135
	26254	0.00874		26254	0.00189		26254	0.0113
	26255	0.01007		26255	0.0013		26255	0.0165
	26256	0.01161		26256	0.00213		26256	0.02671
	26257	0.01329		26257	0.00425		26257	0.0157
	26258	0.01497		26258	0.00278		26258	0.0108
	26259	0.01651		26259	0.00122		26259	0.016
	26260	0.01785		26260	0.00286		26260	0.0102
	26261	0.01897		26261	0.00526		26261	0.008
	26262	0.01992		26262	0.004		26262	0.0086
	26263	0.02084		26263	0.00587		26263	0.0067
	26264	0.02187		26264	0.01018		26264	0.0084
	26265	0.02321		26265	0.00524		26265	0.0074
	26266	0.02499		26266	0.00424		26266	0.0045
	26267	0.02736		26267	0.0077		26267	0.0056
	26268	0.03042		26268	0.00352		26268	0.0056
	26269	0.03426		26269	0.00154		26269	0.006
	26270	0.03896		26270	0.00351		26270	0.0083
	26271	0.04455		26271	0.00298		26271	0.0071
	26272	0.05097		26272	0.00322		26272	0.0042
	26273	0.05807		26273	0.00902		26273	0.004
	26274	0.06565		26274	0.00958		26274	0.006
	26275	0.07295		26275	0.00673		26275	0.0073
	26276	0.07976		26276	0.00866		26276	0.005
	26277	0.08516		26277	0.0063		26277	0.0075
	26278	0.08846		26278	0.00337		26278	0.0139
	26279	0.08953		26279	0.00393		26279	0.0106
	26280	0.0878		26280	0.00333		26280	0.004
	26281	0.0836		26281	0.00313		26281	0.0035
	26282	0.0775		26282	0.00487		26282	0.005
	26283	0.07032		26283	0.00407		26283	0.0046
	26284	0.0627		26284	0.00361		26284	0.0056
	26285	0.0553		26285	0.00577		26285	0.0079
	26286	0.04834		26286	0.00615		26286	0.0054
	26287	0.04208		26287	0.00703		26287	0.0042
	26288	0.03655		26288	0.00557		26288	0.0064
	26289	0.03174		26289	0.00225		26289	0.0065
	26290	0.02762		26290	0.0033		26290	0.007
	26291	0.02409		26291	0.00538		26291	0.0062
	26292	0.02109		26292	0.00398		26292	0.0053
	26293	0.01855		26293	0.003		26293	0.0067
	26294	0.01644		26294	0.00178		26294	0.0047
	26295	0.01469		26295	0.000805883		26295	0.0066
	26296	0.01329		26296	0.00289		26296	0.0122
	26297	0.01225		26297	0.00564		26297	0.0081
	26298	0.01155		26298	0.00171		26298	0.0036
	26299	0.0112		26299	0.00117		26299	0.0063
	26300	0.01126		26300	0.00355		26300	0.0083
	26301	0.01176		26301	0.00184		26301	0.006
	26302	0.01278		26302	0.00217		26302	0.009
	26303	0.01443		26303	0.00464		26303	0.014
	26304	0.01689		26304	0.00162		26304	0.0071
	26305	0.02039		26305	0.00148		26305	0.0064
	26306	0.02519		26306	0.00393		26306	0.0128
	26307	0.03155		26307	0.00208		26307	0.007
	26308	0.03952		26308	0.000989491		26308	0.0056
	26309	0.04872		26309	0.00223		26309	0.0104
	26310	0.05807		26310	0.00262		26310	0.0052
	26311	0.06565		26311	0.000754311		26311	0.0037
	26312	0.06961		26312	0.000709829		26312	0.0076
	26313	0.06878		26313	0.0019		26313	0.0037
	26314	0.06326		26314	0.000895437		26314	0.0044
	26315	0.05467		26315	0.000383416		26315	0.0091
	26316	0.0447		26316	0.000920078		26316	0.006
	26317	0.03501		26317	0.00136		26317	0.0033
	26318	0.02648		26318	0.0014		26318	0.0024
	26319	0.01944		26319	0.0037		26319	0.00080016
	26320	0.01388		26320	0.0079		26320	0.0019
	26321	0.00968		26321	0.00489		26321	0.0032
	26322	0.00661		26322	0.00291		26322	0.0066
	26323	0.00445		26323	0.0028		26323	0.0099
	26324	0.00296		26324	0.00242		26324	0.0061
	26325	0.00198		26325	0.00749		26325	0.0069
	26326	0.00133		26326	0.01063		26326	0.0107
	26327	0.000910107		26327	0.00379		26327	0.0059
	26328	0.000640492		26328	0.00422		26328	0.0026
	26329	0.000470691		26329	0.00774		26329	0.0025
	26330	0.000364883		26330	0.00382		26330	0.0099
	26331	0.000302285		26331	0.00132		26331	0.0179
	26332	0.000270166		26332	0.00177		26332	0.0093
	26333	0.000260897		26333	0.00382		26333	0.0088
	26334	0.000269136		26334	0.00301		26334	0.0167
	26335	0.00028881		26335	0.00112		26335	0.0197
	26336	0.000312335		26336	0.00143		26336	0.023
	26337	0.00033293		26337	0.0036		26337	0.0174
	26338	0.000347136		26338	0.00472		26338	0.0191
	26339	0.0003579		26339	0.00628		26339	0.0211
	26340	0.000374269		26340	0.00732		26340	0.0179
	26341	0.000407832		26341	0.00295		26341	0.0213
	26342	0.000468943		26342	0.00291		26342	0.0131
	26343	0.000564661		26343	0.00628		26343	0.0049
	26344	0.000691343		26344	0.00321		26344	0.0069
	26345	0.000837302		26345	0.000817563		26345	0.0055
	26346	0.000980328		26346	0.00134		26346	0.0027
	26347	0.0011		26347	0.00398		26347	0.0023
	26348	0.0012		26348	0.00774		26348	0.0053
	26349	0.00128		26349	0.00586		26349	0.0071
	26350	0.00132		26350	0.00176		26350	0.0045
	26351	0.00134		26351	0.00593		26351	0.0029
	26352	0.00133		26352	0.01431		26352	0.0025
	26353	0.00129		26353	0.00762		26353	0.0074
	26354	0.00122		26354	0.00592		26354	0.014
	26355	0.00113		26355	0.00615		26355	0.0094
	26356	0.00104		26356	0.00437		26356	0.0087
	26357	0.000942827		26357	0.00668		26357	0.0137
	26358	0.000856857		26358	0.00712		26358	0.0114
	26359	0.000785004		26359	0.00383		26359	0.0103
	26360	0.000728335		26360	0.00254		26360	0.0126
	26361	0.00068664		26361	0.00229		26361	0.0135
	26362	0.000659909		26362	0.00254		26362	0.0121
	26363	0.000649593		26363	0.00276		26363	0.0123
	26364	0.000651879		26364	0.00114		26364	0.0151
	26365	0.000665675		26365	0.00131		26365	0.0145
	26366	0.000690165		26366	0.0039		26366	0.0112
	26367	0.000717496		26367	0.00201		26367	0.0092
	26368	0.000746581		26368	0.0024		26368	0.0111
	26369	0.000773749		26369	0.00931		26369	0.0117
	26370	0.000800136		26370	0.00783		26370	0.009
	26371	0.000824391		26371	0.0032		26371	0.0082
	26372	0.000847703		26372	0.00212		26372	0.0055
	26373	0.000868698		26373	0.00121		26373	0.0083
	26374	0.000891287		26374	0.0013		26374	0.0149
	26375	0.000912811		26375	0.00262		26375	0.0104
	26376	0.000937333		26376	0.00236		26376	0.0107
	26377	0.000963571		26377	0.00228		26377	0.0171
	26378	0.000995816		26378	0.00379		26378	0.0135
	26379	0.00103		26379	0.0021		26379	0.0119
	26380	0.00108		26380	0.000841164		26380	0.0122
	26381	0.00112		26381	0.00191		26381	0.0087
	26382	0.00118		26382	0.00175		26382	0.0108
	26383	0.00124		26383	0.000765631		26383	0.012
	26384	0.00132		26384	0.000901567		26384	0.0066
	26385	0.0014		26385	0.00102		26385	0.0048
	26386	0.00151		26386	0.00109		26386	0.0075
	26387	0.00163		26387	0.00111		26387	0.0088
	26388	0.00177		26388	0.00164		26388	0.006
	26389	0.00193		26389	0.00348		26389	0.0021
	26390	0.0021		26390	0.00286		26390	0.00090018
	26391	0.00229		26391	0.000920078		26391	0.00090018
	26392	0.00247		26392	0.000501951		26392	0.0005001
	26393	0.00264		26393	0.000506621		26393	0.00020004
	26394	0.00278		26394	0.00147		26394	0.0034
	26395	0.00289		26395	0.00295		26395	0.0067
	26396	0.00296		26396	0.000932518		26396	0.0036
	26397	0.00301		26397	0.000218259		26397	0.0017
	26398	0.00303		26398	0.000951329		26398	0.0025
	26399	0.00303		26399	0.000800073		26399	0.0025
	26400	0.00301		26400	0.00243		26400	0.003
	26401	0.00297		26401	0.0118		26401	0.0018
	26402	0.00291		26402	0.01067		26402	0.0021
	26403	0.00281		26403	0.00212		26403	0.004
	26404	0.00268		26404	0.000771322		26404	0.0065
	26405	0.00251		26405	0.00135		26405	0.0118
	26406	0.00233		26406	0.000932518		26406	0.0114
	26407	0.00213		26407	0.00024466		26407	0.0089
	26408	0.00194		26408	0.000335414		26408	0.0101
	26409	0.00175		26409	0.000951329		26409	0.0086
	26410	0.00158		26410	0.00198		26410	0.0074
	26411	0.00144		26411	0.00331		26411	0.0066
	26412	0.00132		26412	0.00278		26412	0.0042
	26413	0.00123		26413	0.00217		26413	0.0091
	26414	0.00117		26414	0.00206		26414	0.0146
	26415	0.00113		26415	0.00103		26415	0.01
	26416	0.00111		26416	0.000951329		26416	0.006
	26417	0.00112		26417	0.00115		26417	0.0048
	26418	0.00113		26418	0.000351094		26418	0.006
	26419	0.00114		26419	0.00097032		26419	0.0121
	26420	0.00116		26420	0.00328		26420	0.0123
	26421	0.00121		26421	0.00126		26421	0.007
	26422	0.00127		26422	1.98808e-05		26422	0.0055
	26423	0.00136		26423	0.000594104		26423	0.0059
	26424	0.00145		26424	0.00222		26424	0.0058
	26425	0.00157		26425	0.00131		26425	0.0137
	26426	0.00171		26426	0.00112		26426	0.021
	26427	0.00187		26427	0.00119		26427	0.0137
	26428	0.00207		26428	0.00048806		26428	0.0054
	26429	0.00229		26429	0.000544702		26429	0.004
	26430	0.00252		26430	0.000516021		26430	0.0036
	26431	0.00274		26431	0.000265301		26431	0.0092
	26432	0.00295		26432	0.00153		26432	0.0158
	26433	0.00314		26433	0.00345		26433	0.0093
	26434	0.0033		26434	0.00139		26434	0.0024
	26435	0.00345		26435	0.00147		26435	0.0031
	26436	0.00363		26436	0.00372		26436	0.0026
	26437	0.00389		26437	0.0033		26437	0.0112
	26438	0.0043		26438	0.00166		26438	0.0207
	26439	0.00489		26439	0.000404267		26439	0.011
	26440	0.00571		26440	0.000682678		26440	0.0033
	26441	0.00675		26441	0.00167		26441	0.0053
	26442	0.00801		26442	0.00122		26442	0.0055
	26443	0.00939		26443	0.00503		26443	0.0088
	26444	0.0108		26444	0.01061		26444	0.0097
	26445	0.01213		26445	0.00394		26445	0.007
	26446	0.01319		26446	0.0027		26446	0.0075
	26447	0.01386		26447	0.00532		26447	0.0062
	26448	0.01406		26448	0.00325		26448	0.0063
	26449	0.01374		26449	0.00235		26449	0.0099
	26450	0.01296		26450	0.00296		26450	0.0087
	26451	0.01184		26451	0.00389		26451	0.0067
	26452	0.01054		26452	0.00529		26452	0.0074
	26453	0.0092		26453	0.0032		26453	0.0054
	26454	0.00791		26454	0.0014		26454	0.0058
	26455	0.0067		26455	0.00218		26455	0.0107
	26456	0.00557		26456	0.00473		26456	0.0092
	26457	0.00453		26457	0.00454		26457	0.0075
	26458	0.0036		26458	0.00351		26458	0.0106
	26459	0.00281		26459	0.00482		26459	0.0106
	26460	0.00218		26460	0.00265		26460	0.0105
	26461	0.0017		26461	0.000883236		26461	0.0089
	26462	0.00135		26462	0.00157		26462	0.0083
	26463	0.00112		26463	0.00301		26463	0.0107
	26464	0.000977525		26464	0.00266		26464	0.0084
	26465	0.000903363		26465	0.0014		26465	0.0116
	26466	0.000885946		26466	0.00128		26466	0.0154
	26467	0.000920949		26467	0.000777032		26467	0.0075
	26468	0.001		26468	0.00131		26468	0.0043
	26469	0.00113		26469	0.00279		26469	0.0067
	26470	0.00127		26470	0.000945039		26470	0.0105
	26471	0.00142		26471	0.000199298		26471	0.0152
	26472	0.00152		26472	0.000395866		26472	0.0084
	26473	0.00156		26473	0.000782762		26473	0.0113
	26474	0.00154		26474	0.00222		26474	0.0218
	26475	0.00148		26475	0.00219		26475	0.0117
	26476	0.00142		26476	0.000671958		26476	0.011
	26477	0.00138		26477	0.000777032		26477	0.0209
	26478	0.0014		26478	0.0012		26478	0.0126
	26479	0.00148		26479	0.000835234		26479	0.0143
	26480	0.00163		26480	0.00108		26480	0.0226
	26481	0.00187		26481	0.00284		26481	0.0117
	26482	0.00223		26482	0.00519		26482	0.0062
	26483	0.00275		26483	0.00312		26483	0.0094
	26484	0.0035		26484	0.00335		26484	0.0057
	26485	0.00458		26485	0.01094		26485	0.0061
	26486	0.00616		26486	0.00804		26486	0.0105
	26487	0.00847		26487	0.00272		26487	0.0072
	26488	0.01185		26488	0.00473		26488	0.0042
	26489	0.01672		26489	0.00352		26489	0.007
	26490	0.02339		26490	0.00107		26490	0.008
	26491	0.03195		26491	0.00163		26491	0.0051
	26492	0.04186		26492	0.00201		26492	0.0031
	26493	0.05188		26493	0.00162		26493	0.0033
	26494	0.06025		26494	0.00211		26494	0.0038
	26495	0.06519		26495	0.00239		26495	0.0057
	26496	0.06565		26496	0.00154		26496	0.0085
	26497	0.06147		26497	0.000771322		26497	0.0065
	26498	0.05373		26498	0.00109		26498	0.0113
	26499	0.04401		26499	0.00364		26499	0.0213
	26500	0.03407		26500	0.00469		26500	0.0174
	26501	0.02517		26501	0.0023		26501	0.0158
	26502	0.01805		26502	0.00116		26502	0.0177
	26503	0.01282		26503	0.000460819		26503	0.0107
	26504	0.00925		26504	0.002		26504	0.0118
	26505	0.00696		26505	0.00554		26505	0.0145
	26506	0.00556		26506	0.00232		26506	0.0063
	26507	0.00473		26507	0.00218		26507	0.0043
	26508	0.00427		26508	0.00374		26508	0.0078
	26509	0.00403		26509	0.00339		26509	0.0043
	26510	0.00392		26510	0.00513		26510	0.0023
	26511	0.00387		26511	0.00268		26511	0.0049
	26512	0.00385		26512	0.000901567		26512	0.0054
	26513	0.00384		26513	0.00197		26513	0.0042
	26514	0.00382		26514	0.0013		26514	0.0046
	26515	0.00379		26515	0.000387546		26515	0.0072
	26516	0.00373		26516	0.00097669		26516	0.0061
	26517	0.00366		26517	0.00124		26517	0.0044
	26518	0.00357		26518	0.000371145		26518	0.0093
	26519	0.00346		26519	0.000544702		26519	0.0124
	26520	0.00335		26520	0.00137		26520	0.0091
	26521	0.00326		26521	0.000704359		26521	0.0099
	26522	0.00319		26522	0.00124		26522	0.0129
	26523	0.00316		26523	0.004		26523	0.0128
	26524	0.00318		26524	0.00228		26524	0.0134
	26525	0.00325		26525	0.00049267		26525	0.0117
	26526	0.00335		26526	0.00103		26526	0.0095
	26527	0.00349		26527	0.00194		26527	0.0136
	26528	0.00363		26528	0.00164		26528	0.0151
	26529	0.00377		26529	0.00215		26529	0.008
	26530	0.0039		26530	0.00256		26530	0.0053
	26531	0.00402		26531	0.00166		26531	0.0061
	26532	0.00416		26532	0.0013		26532	0.003
	26533	0.00432		26533	0.00105		26533	0.0026
	26534	0.00453		26534	0.00132		26534	0.0041
	26535	0.00481		26535	0.00217		26535	0.0023
	26536	0.00517		26536	0.00245		26536	0.0014
	26537	0.00561		26537	0.00328		26537	0.0031
	26538	0.00613		26538	0.00321		26538	0.0033
	26539	0.00663		26539	0.00127		26539	0.005
	26540	0.00699		26540	0.00126		26540	0.0076
	26541	0.00709		26541	0.00224		26541	0.0091
	26542	0.0069		26542	0.00171		26542	0.0151
	26543	0.00648		26543	0.0028		26543	0.0149
	26544	0.00598		26544	0.00379		26544	0.0058
	26545	0.00552		26545	0.00254		26545	0.0079
	26546	0.00516		26546	0.00258		26546	0.0148
	26547	0.00495		26547	0.00143		26547	0.0104
	26548	0.00489		26548	0.00109		26548	0.01
	26549	0.00496		26549	0.00428		26549	0.0124
	26550	0.00519		26550	0.00458		26550	0.0105
	26551	0.00558		26551	0.00249		26551	0.0125
	26552	0.00614		26552	0.00606		26552	0.0106
	26553	0.0069		26553	0.01028		26553	0.0065
	26554	0.00787		26554	0.01075		26554	0.007
	26555	0.00908		26555	0.00966		26555	0.0072
	26556	0.01047		26556	0.00524		26556	0.0053
	26557	0.01198		26557	0.00947		26557	0.0044
	26558	0.01347		26558	0.01581		26558	0.0089
	26559	0.01481		26559	0.0065		26559	0.0103
	26560	0.01584		26560	0.00493		26560	0.0045
	26561	0.01642		26561	0.01028		26561	0.0057
	26562	0.01649		26562	0.0072		26562	0.0171
	26563	0.016		26563	0.00411		26563	0.02731
	26564	0.01495		26564	0.00441		26564	0.02901
	26565	0.01344		26565	0.00445		26565	0.0214
	26566	0.01157		26566	0.00492		26566	0.014
	26567	0.00951		26567	0.00425		26567	0.0239
	26568	0.00745		26568	0.00808		26568	0.03451
	26569	0.00556		26569	0.01271		26569	0.0228
	26570	0.00395		26570	0.00325		26570	0.0171
	26571	0.0027		26571	0.00114		26571	0.0243
	26572	0.00177		26572	0.00448		26572	0.0217
	26573	0.00115		26573	0.00506		26573	0.0143
	26574	0.000747805		26574	0.00536		26574	0.0135
	26575	0.000507637		26575	0.00618		26575	0.0145
	26576	0.000377047		26576	0.00808		26576	0.0108
	26577	0.000319741		26577	0.01053		26577	0.0107
	26578	0.000314794		26578	0.00609		26578	0.0128
	26579	0.000354603		26579	0.00487		26579	0.0072
	26580	0.000440013		26580	0.00545		26580	0.0031
	26581	0.000575355		26581	0.00276		26581	0.0046
	26582	0.000763814		26582	0.00254		26582	0.0045
	26583	0.000988761		26583	0.00241		26583	0.0053
	26584	0.00122		26584	0.00238		26584	0.0071
	26585	0.00139		26585	0.00426		26585	0.0077
	26586	0.00147		26586	0.00522		26586	0.0087
	26587	0.00143		26587	0.00369		26587	0.0056
	26588	0.0013		26588	0.00266		26588	0.0086
	26589	0.00113		26589	0.00551		26589	0.0172
	26590	0.00099158		26590	0.00786		26590	0.0123
	26591	0.000903363		26591	0.00392		26591	0.0061
	26592	0.000880621		26592	0.00147		26592	0.0073
	26593	0.000926395		26593	0.00263		26593	0.005
	26594	0.00104		26594	0.0046		26594	0.006
	26595	0.00124		26595	0.00218		26595	0.0093
	26596	0.00154		26596	0.00116		26596	0.0048
	26597	0.00196		26597	0.00228		26597	0.0064
	26598	0.00253		26598	0.0016		26598	0.012
	26599	0.00328		26599	0.00185		26599	0.0066
	26600	0.00425		26600	0.00343		26600	0.0033
	26601	0.00545		26601	0.00146		26601	0.007
	26602	0.00687		26602	0.0011		26602	0.0075
	26603	0.00853		26603	0.00247		26603	0.0048
	26604	0.01043		26604	0.00159		26604	0.0034
	26605	0.01257		26605	0.00154		26605	0.0044
	26606	0.01498		26606	0.00302		26606	0.0048
	26607	0.01779		26607	0.00242		26607	0.0029
	26608	0.02113		26608	0.00216		26608	0.007
	26609	0.02519		26609	0.00264		26609	0.0128
	26610	0.0301		26610	0.00131		26610	0.0076
	26611	0.03574		26611	0.00109		26611	0.0065
	26612	0.04155		26612	0.00255		26612	0.0116
	26613	0.04642		26613	0.00478		26613	0.009
	26614	0.04893		26614	0.00697		26614	0.0072
	26615	0.04796		26615	0.00746		26615	0.0066
	26616	0.04326		26616	0.01145		26616	0.0101
	26617	0.03582		26617	0.0128		26617	0.0153
	26618	0.02734		26618	0.00724		26618	0.0081
	26619	0.0195		26619	0.00663		26619	0.0021
	26620	0.01325		26620	0.00526		26620	0.0032
	26621	0.0088		26621	0.00303		26621	0.0024
	26622	0.00586		26622	0.005		26622	0.0019
	26623	0.00399		26623	0.00639		26623	0.0016
	26624	0.00281		26624	0.00428		26624	0.0024
	26625	0.00207		26625	0.00304		26625	0.0062
	26626	0.00158		26626	0.00404		26626	0.0069
	26627	0.00125		26627	0.00564		26627	0.0052
	26628	0.00102		26628	0.00476		26628	0.0078
	26629	0.000855546		26629	0.00422		26629	0.0101
	26630	0.000731966		26630	0.0045		26630	0.0106
	26631	0.000637096		26631	0.0052		26631	0.0101
	26632	0.000563597		26632	0.01213		26632	0.0059
	26633	0.000504614		26633	0.01655		26633	0.0067
	26634	0.000459389		26634	0.00597		26634	0.0105
	26635	0.000425292		26635	0.00255		26635	0.009
	26636	0.000400896		26636	0.00649		26636	0.0087
	26637	0.000385355		26637	0.00546		26637	0.0095
	26638	0.000378788		26638	0.00172		26638	0.0065
	26639	0.000381058		26639	0.00507		26639	0.0042
	26640	0.000390826		26640	0.00897		26640	0.005
	26641	0.000405754		26641	0.00646		26641	0.0049
	26642	0.00042271		26642	0.01479		26642	0.0043
	26643	0.000440295		26643	0.01589		26643	0.0058
	26644	0.000461119		26644	0.00708		26644	0.0085
	26645	0.000493506		26645	0.00906		26645	0.0096
	26646	0.000550909		26646	0.00779		26646	0.0077
	26647	0.000650736		26647	0.00772		26647	0.0055
	26648	0.000817973		26648	0.01339		26648	0.0045
	26649	0.00109		26649	0.01105		26649	0.0057
	26650	0.0015		26650	0.00614		26650	0.0101
	26651	0.00212		26651	0.00693		26651	0.0113
	26652	0.003		26652	0.0091		26652	0.014
	26653	0.00422		26653	0.0046		26653	0.0199
	26654	0.00583		26654	0.00147		26654	0.016
	26655	0.00784		26655	0.000564223		26655	0.0154
	26656	0.01025		26656	0.00169		26656	0.0181
	26657	0.01294		26657	0.00456		26657	0.0101
	26658	0.01574		26658	0.0015		26658	0.0071
	26659	0.0184		26659	0.00146		26659	0.0111
	26660	0.02066		26660	0.00586		26660	0.0104
	26661	0.02229		26661	0.00439		26661	0.0064
	26662	0.02313		26662	0.00154		26662	0.0036
	26663	0.02314		26663	0.00107		26663	0.007
	26664	0.02238		26664	0.00222		26664	0.0103
	26665	0.02095		26665	0.00305		26665	0.0051
	26666	0.01901		26666	0.00171		26666	0.0032
	26667	0.01674		26667	0.00212		26667	0.0057
	26668	0.01431		26668	0.00292		26668	0.0035
	26669	0.01191		26669	0.00265		26669	0.0015
	26670	0.00965		26670	0.00339		26670	0.0017
	26671	0.00766		26671	0.00322		26671	0.0017
	26672	0.00597		26672	0.00238		26672	0.002
	26673	0.00462		26673	0.00239		26673	0.0032
	26674	0.00358		26674	0.00388		26674	0.0049
	26675	0.0028		26675	0.00397		26675	0.0044
	26676	0.00225		26676	0.0046		26676	0.004
	26677	0.00188		26677	0.00848		26677	0.0072
	26678	0.00166		26678	0.00479		26678	0.0154
	26679	0.00154		26679	0.00194		26679	0.0191
	26680	0.0015		26680	0.00536		26680	0.0116
	26681	0.00147		26681	0.00617		26681	0.0116
	26682	0.00143		26682	0.00177		26682	0.0149
	26683	0.00136		26683	0.00133		26683	0.0095
	26684	0.00131		26684	0.00303		26684	0.0066
	26685	0.00127		26685	0.00208		26685	0.0057
	26686	0.00129		26686	0.000835234		26686	0.0063
	26687	0.00137		26687	0.00103		26687	0.0072
	26688	0.0015		26688	0.00137		26688	0.0032
	26689	0.00167		26689	0.00367		26689	0.0031
	26690	0.00187		26690	0.00758		26690	0.0064
	26691	0.00205		26691	0.00392		26691	0.0046
	26692	0.00218		26692	0.0016		26692	0.0016
	26693	0.00224		26693	0.0034		26693	0.002
	26694	0.00221		26694	0.00472		26694	0.0031
	26695	0.00213		26695	0.00426		26695	0.0026
	26696	0.002		26696	0.00432		26696	0.0017
	26697	0.00185		26697	0.00304		26697	0.0012
	26698	0.00172		26698	0.00296		26698	0.0013
	26699	0.00162		26699	0.00323		26699	0.0023
	26700	0.00156		26700	0.00133		26700	0.0027
	26701	0.00156		26701	0.00156		26701	0.002
	26702	0.00161		26702	0.00242		26702	0.0029
	26703	0.00173		26703	0.000989491		26703	0.004
	26704	0.00191		26704	0.00133		26704	0.0035
	26705	0.00216		26705	0.00241		26705	0.0044
	26706	0.0025		26706	0.000883236		26706	0.0048
	26707	0.00294		26707	0.000327693		26707	0.0031
	26708	0.0035		26708	0.000788512		26708	0.003
	26709	0.0042		26709	0.00151		26709	0.0036
	26710	0.00506		26710	0.00157		26710	0.0027
	26711	0.00605		26711	0.00109		26711	0.0028
	26712	0.0071		26712	0.00101		26712	0.0043
	26713	0.0081		26713	0.00126		26713	0.0045
	26714	0.00895		26714	0.00356		26714	0.0046
	26715	0.00957		26715	0.00462		26715	0.0052
	26716	0.00992		26716	0.00109		26716	0.0061
	26717	0.01		26717	0.00072636		26717	0.0071
	26718	0.00986		26718	0.00207		26718	0.0055
	26719	0.00951		26719	0.00146		26719	0.005
	26720	0.009		26720	0.00142		26720	0.0063
	26721	0.00837		26721	0.00204		26721	0.0049
	26722	0.00767		26722	0.00156		26722	0.0041
	26723	0.00692		26723	0.00205		26723	0.0046
	26724	0.00615		26724	0.00276		26724	0.0049
	26725	0.00541		26725	0.0033		26725	0.006
	26726	0.00471		26726	0.00578		26726	0.0059
	26727	0.0041		26727	0.00441		26727	0.0079
	26728	0.00359		26728	0.00162		26728	0.012
	26729	0.00322		26729	0.00169		26729	0.0104
	26730	0.00297		26730	0.00185		26730	0.0077
	26731	0.00286		26731	0.00126		26731	0.0094
	26732	0.00282		26732	0.00102		26732	0.009
	26733	0.00281		26733	0.000823434		26733	0.0056
	26734	0.00273		26734	0.00116		26734	0.0048
	26735	0.00254		26735	0.00192		26735	0.0067
	26736	0.00221		26736	0.00117		26736	0.0057
	26737	0.0018		26737	0.000913887		26737	0.0035
	26738	0.00137		26738	0.00196		26738	0.0039
	26739	0.001		26739	0.00375		26739	0.0031
	26740	0.000736822		26740	0.00786		26740	0.0036
	26741	0.000561472		26741	0.00732		26741	0.0073
	26742	0.000457471		26742	0.00448		26742	0.0066
	26743	0.000405303		26743	0.00988		26743	0.0034
	26744	0.000389764		26744	0.01296		26744	0.0026
	26745	0.000401614		26745	0.00504		26745	0.002
	26746	0.000435234		26746	0.00209		26746	0.0023
	26747	0.000487554		26747	0.00358		26747	0.0029
	26748	0.000557235		26748	0.00552		26748	0.0022
	26749	0.000643898		26749	0.00615		26749	0.0066
	26750	0.000750257		26750	0.00713		26750	0.0122
	26751	0.000876637		26751	0.00433		26751	0.0076
	26752	0.00103		26752	0.000901567		26752	0.0027
	26753	0.00121		26753	0.000635066		26753	0.0065
	26754	0.00142		26754	0.00226		26754	0.0085
	26755	0.00165		26755	0.0029		26755	0.0045
	26756	0.00189		26756	0.0013		26756	0.0019
	26757	0.00213		26757	0.00188		26757	0.0041
	26758	0.00235		26758	0.00406		26758	0.0074
	26759	0.00258		26759	0.0027		26759	0.0057
	26760	0.0028		26760	0.00212		26760	0.0017
	26761	0.00303		26761	0.00327		26761	0.0057
	26762	0.00325		26762	0.00443		26762	0.0113
	26763	0.00345		26763	0.00472		26763	0.0065
	26764	0.00362		26764	0.00328		26764	0.0013
	26765	0.00373		26765	0.00364		26765	0.0049
	26766	0.00374		26766	0.00507		26766	0.0087
	26767	0.00363		26767	0.00606		26767	0.0065
	26768	0.0034		26768	0.00494		26768	0.0059
	26769	0.00306		26769	0.00159		26769	0.0064
	26770	0.00267		26770	0.00134		26770	0.0042
	26771	0.00227		26771	0.00198		26771	0.0057
	26772	0.00189		26772	0.0004973		26772	0.0076
	26773	0.00155		26773	0.000272341		26773	0.0073
	26774	0.00128		26774	0.000817563		26774	0.0087
	26775	0.00106		26775	0.000460819		26775	0.007
	26776	0.000888614		26776	0.00157		26776	0.0065
	26777	0.000742913		26777	0.00406		26777	0.0087
	26778	0.000615796		26778	0.0014		26778	0.0075
	26779	0.000504614		26779	0.000564223		26779	0.01
	26780	0.000413824		26780	0.00145		26780	0.0144
	26781	0.000345302		26781	0.00147		26781	0.0123
	26782	0.000295778		26782	0.00102		26782	0.0103
	26783	0.000260246		26783	0.000671958		26783	0.0089
	26784	0.000233374		26784	0.000671958		26784	0.0079
	26785	0.000211861		26785	0.0017		26785	0.0086
	26786	0.00019481		26786	0.00296		26786	0.0068
	26787	0.000183113		26787	0.00144		26787	0.0064
	26788	0.000178236		26788	0.000395866		26788	0.0091
	26789	0.000181902		26789	0.000754311		26789	0.0095
	26790	0.000197005		26790	0.0015		26790	0.0067
	26791	0.000229219		26791	0.00101		26791	0.0045
	26792	0.000288505		26792	0.000920078		26792	0.0061
	26793	0.000392865		26793	0.00222		26793	0.0076
	26794	0.000574281		26794	0.00368		26794	0.0074
	26795	0.000888614		26795	0.00535		26795	0.0088
	26796	0.00142		26796	0.00425		26796	0.0085
	26797	0.00229		26797	0.00421		26797	0.0077
	26798	0.0036		26798	0.00811		26798	0.0129
	26799	0.00537		26799	0.00686		26799	0.0139
	26800	0.00751		26800	0.00424		26800	0.0061
	26801	0.00974		26801	0.00503		26801	0.0051
	26802	0.0117		26802	0.00933		26802	0.0085
	26803	0.01307		26803	0.01606		26803	0.0053
	26804	0.01371		26804	0.01277		26804	0.0021
	26805	0.01362		26805	0.00678		26805	0.0022
	26806	0.01289		26806	0.00698		26806	0.0029
	26807	0.01174		26807	0.00555		26807	0.0041
	26808	0.01038		26808	0.00171		26808	0.0036
	26809	0.00903		26809	0.0017		26809	0.0057
	26810	0.00782		26810	0.00418		26810	0.0088
	26811	0.00683		26811	0.00258		26811	0.0062
	26812	0.00609		26812	0.000829324		26812	0.007
	26813	0.00557		26813	0.00119		26813	0.011
	26814	0.00522		26814	0.00156		26814	0.0101
	26815	0.00502		26815	0.00112		26815	0.0152
	26816	0.00492		26816	0.000443058		26816	0.0228
	26817	0.00491		26817	0.000375215		26817	0.0203
	26818	0.00497		26818	0.00224		26818	0.0167
	26819	0.00508		26819	0.00574		26819	0.0135
	26820	0.00523		26820	0.00622		26820	0.0136
	26821	0.00543		26821	0.00691		26821	0.0187
	26822	0.00565		26822	0.00992		26822	0.0165
	26823	0.00588		26823	0.01073		26823	0.0098
	26824	0.0061		26824	0.00925		26824	0.0103
	26825	0.00628		26825	0.00914		26825	0.0122
	26826	0.00642		26826	0.0088		26826	0.0076
	26827	0.00653		26827	0.00615		26827	0.0036
	26828	0.0066		26828	0.00898		26828	0.009
	26829	0.00665		26829	0.01676		26829	0.014
	26830	0.00669		26830	0.00996		26830	0.0089
	26831	0.00673		26831	0.00906		26831	0.0075
	26832	0.00679		26832	0.01917		26832	0.0111
	26833	0.00687		26833	0.01173		26833	0.0115
	26834	0.00697		26834	0.00777		26834	0.0135
	26835	0.00709		26835	0.01492		26835	0.0153
	26836	0.00723		26836	0.01084		26836	0.0117
	26837	0.00738		26837	0.00457		26837	0.0088
	26838	0.0075		26838	0.00509		26838	0.0206
	26839	0.00759		26839	0.00887		26839	0.02961
	26840	0.00759		26840	0.01237		26840	0.0222
	26841	0.00749		26841	0.00974		26841	0.0206
	26842	0.00725		26842	0.0056		26842	0.02751
	26843	0.00686		26843	0.00366		26843	0.03251
	26844	0.00632		26844	0.00265		26844	0.0244
	26845	0.00564		26845	0.00288		26845	0.0244
	26846	0.00487		26846	0.00316		26846	0.03431
	26847	0.0041		26847	0.00294		26847	0.0218
	26848	0.00341		26848	0.00303		26848	0.0183
	26849	0.00285		26849	0.00367		26849	0.02591
	26850	0.00245		26850	0.00489		26850	0.014
	26851	0.00218		26851	0.0063		26851	0.0067
	26852	0.00198		26852	0.00688		26852	0.0136
	26853	0.00181		26853	0.00437		26853	0.016
	26854	0.00162		26854	0.00183		26854	0.0128
	26855	0.0014		26855	0.00222		26855	0.0108
	26856	0.00117		26856	0.00332		26856	0.0136
	26857	0.000959404		26857	0.00261		26857	0.015
	26858	0.000772504		26858	0.00324		26858	0.0112
	26859	0.000623601		26859	0.00369		26859	0.0134
	26860	0.000511682		26860	0.00265		26860	0.0172
	26861	0.000435141		26861	0.00567		26861	0.0127
	26862	0.000389057		26862	0.00779		26862	0.0095
	26863	0.000369001		26863	0.00485		26863	0.0102
	26864	0.000369518		26864	0.00542		26864	0.0084
	26865	0.000385355		26865	0.00346		26865	0.0102
	26866	0.000412367		26866	0.00284		26866	0.0141
	26867	0.000447562		26867	0.00675		26867	0.0114
	26868	0.000489435		26868	0.00626		26868	0.0101
	26869	0.000538365		26869	0.00357		26869	0.0104
	26870	0.00059595		26870	0.0031		26870	0.0092
	26871	0.000669146		26871	0.00338		26871	0.0107
	26872	0.000763814		26872	0.00233		26872	0.0091
	26873	0.000885946		26873	0.00153		26873	0.0086
	26874	0.00104		26874	0.00191		26874	0.0109
	26875	0.00124		26875	0.00222		26875	0.0084
	26876	0.0015		26876	0.00186		26876	0.0088
	26877	0.00181		26877	0.00116		26877	0.0095
	26878	0.00219		26878	0.00435		26878	0.0053
	26879	0.00264		26879	0.00923		26879	0.0041
	26880	0.00314		26880	0.00233		26880	0.0041
	26881	0.00369		26881	0.000447468		26881	0.0019
	26882	0.00427		26882	0.00216		26882	0.0021
	26883	0.00483		26883	0.00298		26883	0.0049
	26884	0.00537		26884	0.00281		26884	0.007
	26885	0.00586		26885	0.00202		26885	0.007
	26886	0.0063		26886	0.00117		26886	0.0058
	26887	0.00669		26887	0.00291		26887	0.004
	26888	0.00706		26888	0.00526		26888	0.0038
	26889	0.00742		26889	0.00211		26889	0.0051
	26890	0.00782		26890	0.000920078		26890	0.004
	26891	0.00828		26891	0.00216		26891	0.0031
	26892	0.00884		26892	0.00157		26892	0.004
	26893	0.00955		26893	0.000604225		26893	0.0053
	26894	0.01045		26894	0.00158		26894	0.0066
	26895	0.01158		26895	0.00204		26895	0.0052
	26896	0.01299		26896	0.000460819		26896	0.0037
	26897	0.01471		26897	0.000554423		26897	0.0039
	26898	0.0168		26898	0.00164		26898	0.0038
	26899	0.01926		26899	0.000889326		26899	0.003
	26900	0.02211		26900	0.00097032		26900	0.004
	26901	0.02532		26901	0.0024		26901	0.0071
	26902	0.02885		26902	0.00291		26902	0.0074
	26903	0.0326		26903	0.00284		26903	0.0052
	26904	0.03639		26904	0.00229		26904	0.0034
	26905	0.04004		26905	0.0023		26905	0.0031
	26906	0.0433		26906	0.00189		26906	0.0033
	26907	0.046		26907	0.00117		26907	0.0025
	26908	0.04805		26908	0.00231		26908	0.0026
	26909	0.04954		26909	0.0034		26909	0.0027
	26910	0.05066		26910	0.00207		26910	0.0059
	26911	0.05168		26911	0.00208		26911	0.0108
	26912	0.0527		26912	0.00293		26912	0.0086
	26913	0.05394		26913	0.00245		26913	0.0038
	26914	0.0553		26914	0.00222		26914	0.0109
	26915	0.05711		26915	0.00197		26915	0.0201
	26916	0.05894		26916	0.00155		26916	0.0122
	26917	0.06091		26917	0.00223		26917	0.0039
	26918	0.0627		26918	0.00375		26918	0.0058
	26919	0.06394		26919	0.00636		26919	0.0073
	26920	0.0645		26920	0.00906		26920	0.0085
	26921	0.06382		26921	0.00442		26921	0.0096
	26922	0.0618		26922	0.00575		26922	0.0086
	26923	0.0584		26923	0.01723		26923	0.0071
	26924	0.05373		26924	0.00897		26924	0.0111
	26925	0.04808		26925	0.00285		26925	0.0134
	26926	0.04189		26926	0.00783		26926	0.007
	26927	0.03555		26927	0.01113		26927	0.0082
	26928	0.02948		26928	0.00631		26928	0.0139
	26929	0.02392		26929	0.00258		26929	0.0073
	26930	0.01903		26930	0.00552		26930	0.0075
	26931	0.01493		26931	0.0113		26931	0.0142
	26932	0.01161		26932	0.00506		26932	0.0071
	26933	0.00903		26933	0.00421		26933	0.0089
	26934	0.00707		26934	0.00751		26934	0.0179
	26935	0.00561		26935	0.00277		26935	0.009
	26936	0.00453		26936	0.000859075		26936	0.0049
	26937	0.00373		26937	0.00101		26937	0.0097
	26938	0.00312		26938	0.00186		26938	0.0089
	26939	0.00267		26939	0.00348		26939	0.0082
	26940	0.0023		26940	0.00147		26940	0.0044
	26941	0.00201		26941	0.0017		26941	0.0121
	26942	0.00178		26942	0.00633		26942	0.02531
	26943	0.00158		26943	0.00375		26943	0.0156
	26944	0.00143		26944	0.00129		26944	0.0101
	26945	0.00131		26945	0.00426		26945	0.0159
	26946	0.00121		26946	0.00614		26946	0.0083
	26947	0.00112		26947	0.00272		26947	0.0099
	26948	0.00105		26948	0.000877166		26948	0.0191
	26949	0.000994403		26949	0.00194		26949	0.0101
	26950	0.000944203		26950	0.00511		26950	0.0022
	26951	0.000900672		26951	0.00269		26951	0.003
	26952	0.000860795		26952	0.000913887		26952	0.0014
	26953	0.000823105		26953	0.0019		26953	0.0033
	26954	0.000787516		26954	0.00225		26954	0.0063
	26955	0.000753942		26955	0.00134		26955	0.0032
	26956	0.000722303		26956	0.00097032		26956	0.00020004
	26957	0.000699611		26957	0.000913887		26957	0.00010002
	26958	0.0006937		26958	0.000871116		26958	0
	26959	0.0007211		26959	0.00161		26959	0.0052
	26960	0.000797604		26960	0.00146		26960	0.0102
	26961	0.000941452		26961	0.0012		26961	0.0052
	26962	0.00117		26962	0.00219		26962	0.00020004
	26963	0.00148		26963	0.00191		26963	0.00090018
	26964	0.00186		26964	0.000995921		26964	0.0021
	26965	0.00232		26965	0.000624706		26965	0.0019
	26966	0.00284		26966	0.00117		26966	0.00090018
	26967	0.00345		26967	0.00493		26967	0.002
	26968	0.00417		26968	0.00683		26968	0.0039
	26969	0.00498		26969	0.00387		26969	0.0038
	26970	0.00587		26970	0.00693		26970	0.0027
	26971	0.00681		26971	0.00865		26971	0.0025
	26972	0.00775		26972	0.00338		26972	0.0025
	26973	0.00868		26973	0.00315		26973	0.0019
	26974	0.00964		26974	0.00307		26974	0.0027
	26975	0.01064		26975	0.00143		26975	0.0057
	26976	0.01177		26976	0.00335		26976	0.0054
	26977	0.01313		26977	0.00539		26977	0.0034
	26978	0.01486		26978	0.00184		26978	0.0048
	26979	0.0171		26979	0.000823434		26979	0.0049
	26980	0.02007		26980	0.00178		26980	0.0028
	26981	0.02401		26981	0.00171		26981	0.0033
	26982	0.02918		26982	0.00112		26982	0.0036
	26983	0.03582		26983	0.00102		26983	0.0026
	26984	0.044		26984	0.00158		26984	0.0023
	26985	0.05363		26985	0.00277		26985	0.0027
	26986	0.06416		26986	0.00253		26986	0.0033
	26987	0.07515		26987	0.00171		26987	0.0027
	26988	0.08608		26988	0.00136		26988	0.0022
	26989	0.09691		26989	0.00166		26989	0.0036
	26990	0.10765		26990	0.00206		26990	0.0038
	26991	0.11834		26991	0.000895437		26991	0.0021
	26992	0.12873		26992	0.000907717		26992	0.0023
	26993	0.13739		26993	0.00257		26993	0.0053
	26994	0.14292		26994	0.00213		26994	0.0058
	26995	0.14445		26995	0.0011		26995	0.0032
	26996	0.14157		26996	0.00132		26996	0.0055
	26997	0.13491		26997	0.00148		26997	0.0087
	26998	0.12554		26998	0.00175		26998	0.0082
	26999	0.11452		26999	0.00235		26999	0.0135
	27000	0.10329		27000	0.00222		27000	0.0168
	27001	0.09237		27001	0.00164		27001	0.0097
	27002	0.08231		27002	0.001		27002	0.0122
	27003	0.0732		27003	0.000569153		27003	0.0193
	27004	0.06542		27004	0.00177		27004	0.0135
	27005	0.05872		27005	0.00362		27005	0.0101
	27006	0.05291		27006	0.00127		27006	0.01
	27007	0.0479		27007	0.00114		27007	0.007
	27008	0.0435		27008	0.00278		27008	0.0082
	27009	0.0396		27009	0.00123		27009	0.0084
	27010	0.03612		27010	0.000754311		27010	0.0048
	27011	0.03304		27011	0.00136		27011	0.0051
	27012	0.03034		27012	0.000889326		27012	0.0083
	27013	0.02799		27013	0.0015		27013	0.0102
	27014	0.026		27014	0.00323		27014	0.0091
	27015	0.02443		27015	0.00171		27015	0.0116
	27016	0.02333		27016	0.000671958		27016	0.0161
	27017	0.02277		27017	0.0011		27017	0.0098
	27018	0.02284		27018	0.0019		27018	0.0103
	27019	0.02367		27019	0.00183		27019	0.0175
	27020	0.02544		27020	0.000945039		27020	0.0095
	27021	0.02845		27021	0.0019		27021	0.0056
	27022	0.03311		27022	0.00337		27022	0.0096
	27023	0.03986		27023	0.00171		27023	0.0062
	27024	0.04891		27024	0.00142		27024	0.0042
	27025	0.06003		27025	0.00182		27025	0.0053
	27026	0.07223		27026	0.00416		27026	0.0043
	27027	0.08373		27027	0.00865		27027	0.0048
	27028	0.09237		27028	0.00511		27028	0.0056
	27029	0.09719		27029	0.00569		27029	0.0043
	27030	0.09775		27030	0.00941		27030	0.0079
	27031	0.09456		27031	0.00429		27031	0.0125
	27032	0.08833		27032	0.00329		27032	0.007
	27033	0.08039		27033	0.00461		27033	0.0031
	27034	0.07175		27034	0.00255		27034	0.0042
	27035	0.06337		27035	0.00172		27035	0.0029
	27036	0.05615		27036	0.00188		27036	0.0073
	27037	0.05026		27037	0.00179		27037	0.0121
	27038	0.04586		27038	0.00333		27038	0.0066
	27039	0.04299		27039	0.00468		27039	0.006
	27040	0.04144		27040	0.00194		27040	0.0122
	27041	0.04082		27041	0.00136		27041	0.0157
	27042	0.04073		27042	0.00468		27042	0.0217
	27043	0.04067		27043	0.00476		27043	0.0224
	27044	0.0401		27044	0.0045		27044	0.0139
	27045	0.0385		27045	0.00808		27045	0.0112
	27046	0.03552		27046	0.00406		27046	0.0174
	27047	0.03117		27047	0.00589		27047	0.019
	27048	0.02587		27048	0.01441		27048	0.0151
	27049	0.02035		27049	0.00727		27049	0.0169
	27050	0.01527		27050	0.00878		27050	0.0179
	27051	0.01105		27051	0.014		27051	0.0147
	27052	0.00782		27052	0.00557		27052	0.0119
	27053	0.0055		27053	0.00781		27053	0.0099
	27054	0.0039		27054	0.01892		27054	0.0074
	27055	0.00284		27055	0.01699		27055	0.0075
	27056	0.00215		27056	0.00968		27056	0.0171
	27057	0.0017		27057	0.00472		27057	0.021
	27058	0.00141		27058	0.00855		27058	0.0111
	27059	0.00123		27059	0.01374		27059	0.0064
	27060	0.00113		27060	0.00557		27060	0.0077
	27061	0.00108		27061	0.00522		27061	0.0106
	27062	0.00108		27062	0.009		27062	0.012
	27063	0.00111		27063	0.00415		27063	0.0084
	27064	0.00117		27064	0.00274		27064	0.0107
	27065	0.00125		27065	0.00566		27065	0.0124
	27066	0.00136		27066	0.00667		27066	0.0067
	27067	0.00148		27067	0.00895		27067	0.0045
	27068	0.00161		27068	0.01022		27068	0.0043
	27069	0.00175		27069	0.0046		27069	0.0037
	27070	0.00186		27070	0.00266		27070	0.0038
	27071	0.00193		27071	0.00345		27071	0.0053
	27072	0.0019		27072	0.00196		27072	0.0069
	27073	0.00174		27073	0.00102		27073	0.0043
	27074	0.00149		27074	0.00465		27074	0.0085
	27075	0.00117		27075	0.00998		27075	0.0144
	27076	0.000859481		27076	0.00433		27076	0.0073
	27077	0.000599235		27077	0.00308		27077	0.0037
	27078	0.000405935		27078	0.00682		27078	0.0061
	27079	0.00027646		27079	0.00708		27079	0.0061
	27080	0.000194998		27080	0.00628		27080	0.0115
	27081	0.000146483		27081	0.00501		27081	0.0163
	27082	0.000119698		27082	0.00441		27082	0.0114
	27083	0.000107806		27083	0.00471		27083	0.0079
	27084	0.000107063		27084	0.00312		27084	0.0138
	27085	0.000116099		27085	0.00127		27085	0.016
	27086	0.000134487		27086	0.00122		27086	0.0082
	27087	0.000162056		27087	0.00154		27087	0.0052
	27088	0.000197571		27088	0.00211		27088	0.008
	27089	0.000237567		27089	0.00384		27089	0.0063
	27090	0.000276907		27090	0.00284		27090	0.0032
	27091	0.000310281		27091	0.0015		27091	0.0078
	27092	0.000333911		27092	0.00165		27092	0.0121
	27093	0.000347553		27093	0.00187		27093	0.0071
	27094	0.000353507		27094	0.00184		27094	0.0056
	27095	0.000354687		27095	0.00102		27095	0.0122
	27096	0.00035376		27096	0.000297612		27096	0.0135
	27097	0.000351993		27097	0.00073191		27097	0.0079
	27098	0.000349979		27098	0.00322		27098	0.0136
	27099	0.000349811		27099	0.00312		27099	0.0204
	27100	0.000354266		27100	0.00167		27100	0.0111
	27101	0.000367025		27101	0.00316		27101	0.0039
	27102	0.000392067		27102	0.0028		27102	0.0025
	27103	0.000433833		27103	0.00188		27103	0.0053
	27104	0.000496995		27104	0.00346		27104	0.0105
	27105	0.000587235		27105	0.00258		27105	0.0065
	27106	0.000712705		27106	0.00127		27106	0.0046
	27107	0.000880621		27107	0.0011		27107	0.0075
	27108	0.00109		27108	0.000447468		27108	0.0038
	27109	0.00134		27109	0.00366		27109	0.0061
	27110	0.0016		27110	0.01115		27110	0.012
	27111	0.00185		27111	0.00362		27111	0.006
	27112	0.00207		27112	0.00123		27112	0.0035
	27113	0.00224		27113	0.00438		27113	0.0071
	27114	0.00238		27114	0.00452		27114	0.0039
	27115	0.00247		27115	0.00213		27115	0.0043
	27116	0.00251		27116	0.00266		27116	0.0082
	27117	0.00252		27117	0.00373		27117	0.0062
	27118	0.00247		27118	0.00206		27118	0.01
	27119	0.00234		27119	0.00251		27119	0.0139
	27120	0.00216		27120	0.00263		27120	0.0077
	27121	0.00192		27121	0.00169		27121	0.0041
	27122	0.00165		27122	0.00406		27122	0.004
	27123	0.00138		27123	0.00425		27123	0.003
	27124	0.00112		27124	0.00139		27124	0.0031
	27125	0.000899328		27125	0.00153		27125	0.0033
	27126	0.000718696		27126	0.0028		27126	0.0027
	27127	0.000578583		27127	0.00188		27127	0.0034
	27128	0.000473903		27128	0.000635066		27128	0.0054
	27129	0.000399552		27129	0.000841164		27129	0.0041
	27130	0.000348723		27130	0.0014		27130	0.0043
	27131	0.00031551		27131	0.000604225		27131	0.0106
	27132	0.000295162		27132	0.000112805		27132	0.0119
	27133	0.000283581		27133	0.000451899		27133	0.0124
	27134	0.000278101		27134	0.00182		27134	0.0194
	27135	0.000276535		27135	0.00127		27135	0.0164
	27136	0.000277504		27136	0.000421307		27136	0.0116
	27137	0.000279822		27137	0.00107		27137	0.0194
	27138	0.000282677		27138	0.00161		27138	0.0187
	27139	0.000285167		27139	0.00111		27139	0.0122
	27140	0.000286606		27140	0.00109		27140	0.0166
	27141	0.00028653		27141	0.000877166		27141	0.0159
	27142	0.000283506		27142	0.000715319		27142	0.0075
	27143	0.000275419		27143	0.00288		27143	0.0108
	27144	0.000260607		27144	0.00468		27144	0.0165
	27145	0.000240267		27145	0.00213		27145	0.011
	27146	0.000219358		27146	0.00276		27146	0.0067
	27147	0.000203597		27147	0.0051		27147	0.0055
	27148	0.000197068		27148	0.00368		27148	0.004
	27149	0.00020213		27149	0.00327		27149	0.0041
	27150	0.000220022		27150	0.00446		27150	0.0041
	27151	0.000252002		27151	0.00429		27151	0.0062
	27152	0.000300263		27152	0.00259		27152	0.0072
	27153	0.000368915		27153	0.00204		27153	0.0041
	27154	0.000464395		27154	0.00205		27154	0.0053
	27155	0.00059595		27155	0.00109		27155	0.0087
	27156	0.000776243		27156	0.00212		27156	0.0063
	27157	0.00102		27157	0.0039		27157	0.0066
	27158	0.00134		27158	0.00344		27158	0.0104
	27159	0.00177		27159	0.00535		27159	0.0089
	27160	0.0023		27160	0.00646		27160	0.009
	27161	0.00296		27161	0.00712		27161	0.0128
	27162	0.00375		27162	0.01063		27162	0.0106
	27163	0.00465		27163	0.0073		27163	0.0125
	27164	0.00567		27164	0.00277		27164	0.0182
	27165	0.00677		27165	0.00458		27165	0.0105
	27166	0.00795		27166	0.00881		27166	0.0125
	27167	0.00915		27167	0.0087		27167	0.0225
	27168	0.01037		27168	0.00647		27168	0.0129
	27169	0.01159		27169	0.00457		27169	0.0113
	27170	0.01283		27170	0.00503		27170	0.0186
	27171	0.0141		27171	0.00542		27171	0.0096
	27172	0.01544		27172	0.00327		27172	0.0055
	27173	0.01689		27173	0.00208		27173	0.0118
	27174	0.01843		27174	0.00268		27174	0.0103
	27175	0.02		27175	0.00281		27175	0.0053
	27176	0.02145		27176	0.00155		27176	0.0058
	27177	0.02258		27177	0.000913887		27177	0.0062
	27178	0.02317		27178	0.000460819		27178	0.0048
	27179	0.02304		27179	0.00115		27179	0.0074
	27180	0.02218		27180	0.00322		27180	0.0084
	27181	0.0207		27181	0.00268		27181	0.0069
	27182	0.01879		27182	0.00383		27182	0.0092
	27183	0.01668		27183	0.004		27183	0.0083
	27184	0.01455		27184	0.00165		27184	0.0089
	27185	0.01255		27185	0.00306		27185	0.013
	27186	0.0108		27186	0.00374		27186	0.0082
	27187	0.00933		27187	0.00141		27187	0.0088
	27188	0.00813		27188	0.00281		27188	0.0155
	27189	0.00717		27189	0.00456		27189	0.0098
	27190	0.00642		27190	0.00208		27190	0.0068
	27191	0.00582		27191	0.00146		27191	0.0108
	27192	0.00534		27192	0.00114		27192	0.0097
	27193	0.00496		27193	0.00256		27193	0.01
	27194	0.00466		27194	0.009		27194	0.011
	27195	0.00446		27195	0.00662		27195	0.0114
	27196	0.00437		27196	0.00177		27196	0.0147
	27197	0.00439		27197	0.00479		27197	0.0126
	27198	0.00454		27198	0.00958		27198	0.0071
	27199	0.00479		27199	0.00361		27199	0.0077
	27200	0.00511		27200	0.00097669		27200	0.0082
	27201	0.00545		27201	0.00112		27201	0.0047
	27202	0.00578		27202	0.000913887		27202	0.0104
	27203	0.0061		27203	0.00122		27203	0.0184
	27204	0.00639		27204	0.00126		27204	0.0117
	27205	0.00671		27205	0.000926288		27205	0.0103
	27206	0.00713		27206	0.00157		27206	0.0158
	27207	0.00774		27207	0.00182		27207	0.0095
	27208	0.00866		27208	0.00193		27208	0.0074
	27209	0.01		27209	0.00315		27209	0.0125
	27210	0.01183		27210	0.00278		27210	0.0129
	27211	0.01423		27211	0.00109		27211	0.0153
	27212	0.01718		27212	0.000957639		27212	0.0134
	27213	0.02069		27213	0.00136		27213	0.0076
	27214	0.02468		27214	0.00147		27214	0.0068
	27215	0.02903		27215	0.00183		27215	0.005
	27216	0.03354		27216	0.000913887		27216	0.0038
	27217	0.03794		27217	0.00105		27217	0.0037
	27218	0.0419		27218	0.00395		27218	0.0039
	27219	0.04505		27219	0.00379		27219	0.009
	27220	0.04697		27220	0.00159		27220	0.0108
	27221	0.04729		27221	0.00319		27221	0.0082
	27222	0.04581		27222	0.0048		27222	0.0097
	27223	0.0426		27223	0.00183		27223	0.0083
	27224	0.03804		27224	0.000800073		27224	0.0035
	27225	0.03278		27225	0.000823434		27225	0.0011
	27226	0.02747		27226	0.0012		27226	0.0039
	27227	0.02256		27227	0.00207		27227	0.0072
	27228	0.01835		27228	0.00107		27228	0.0041
	27229	0.01493		27229	0.000661317		27229	0.004
	27230	0.01221		27230	0.00181		27230	0.0078
	27231	0.01011		27231	0.00251		27231	0.0064
	27232	0.00851		27232	0.00301		27232	0.0043
	27233	0.00734		27233	0.00323		27233	0.0041
	27234	0.0065		27234	0.00402		27234	0.0043
	27235	0.00595		27235	0.00802		27235	0.0052
	27236	0.00564		27236	0.00822		27236	0.0042
	27237	0.00552		27237	0.00448		27237	0.0034
	27238	0.00556		27238	0.00473		27238	0.0057
	27239	0.00573		27239	0.01307		27239	0.0114
	27240	0.006		27240	0.01984		27240	0.0155
	27241	0.00633		27241	0.00943		27241	0.0123
	27242	0.00669		27242	0.01092		27242	0.0127
	27243	0.00706		27243	0.02518		27243	0.0204
	27244	0.00739		27244	0.0136		27244	0.0186
	27245	0.00768		27245	0.0065		27245	0.0111
	27246	0.00793		27246	0.01257		27246	0.0143
	27247	0.00816		27247	0.01002		27247	0.0164
	27248	0.00845		27248	0.00332		27248	0.0112
	27249	0.00883		27249	0.00183		27249	0.0163
	27250	0.00936		27250	0.00141		27250	0.0208
	27251	0.0101		27251	0.00241		27251	0.0138
	27252	0.01114		27252	0.00458		27252	0.0099
	27253	0.01258		27253	0.00282		27253	0.0092
	27254	0.01456		27254	0.0033		27254	0.009
	27255	0.0172		27255	0.0046		27255	0.0069
	27256	0.02057		27256	0.0019		27256	0.0031
	27257	0.02466		27257	0.00184		27257	0.0032
	27258	0.0293		27258	0.0024		27258	0.0064
	27259	0.03426		27259	0.00107		27259	0.0082
	27260	0.03915		27260	0.00185		27260	0.0061
	27261	0.04357		27261	0.00434		27261	0.0064
	27262	0.04704		27262	0.00208		27262	0.007
	27263	0.04914		27263	0.000847115		27263	0.0049
	27264	0.04965		27264	0.00337		27264	0.006
	27265	0.04869		27265	0.00407		27265	0.0089
	27266	0.04649		27266	0.00097032		27266	0.0081
	27267	0.04347		27267	0.00142		27267	0.0108
	27268	0.04017		27268	0.00416		27268	0.0199
	27269	0.03704		27269	0.00268		27269	0.0179
	27270	0.03433		27270	0.00688		27270	0.0096
	27271	0.03202		27271	0.01827		27271	0.0125
	27272	0.02991		27272	0.00808		27272	0.0165
	27273	0.02772		27273	0.00291		27273	0.0136
	27274	0.02524		27274	0.0062		27274	0.013
	27275	0.02251		27275	0.00471		27275	0.0128
	27276	0.01978		27276	0.00356		27276	0.0108
	27277	0.01741		27277	0.00471		27277	0.0108
	27278	0.0156		27278	0.00285		27278	0.0079
	27279	0.01425		27279	0.00144		27279	0.0065
	27280	0.01318		27280	0.00172		27280	0.0077
	27281	0.01221		27281	0.00351		27281	0.0047
	27282	0.01123		27282	0.0046		27282	0.0037
	27283	0.0102		27283	0.00456		27283	0.0062
	27284	0.00915		27284	0.00569		27284	0.0059
	27285	0.00813		27285	0.005		27285	0.0057
	27286	0.00719		27286	0.00185		27286	0.0071
	27287	0.0064		27287	0.00158		27287	0.0066
	27288	0.00576		27288	0.00286		27288	0.0084
	27289	0.00529		27289	0.00156		27289	0.0105
	27290	0.00495		27290	0.00117		27290	0.0064
	27291	0.00474		27291	0.00288		27291	0.0025
	27292	0.00464		27292	0.00311		27292	0.0038
	27293	0.00467		27293	0.00177		27293	0.0046
	27294	0.00483		27294	0.00293		27294	0.0037
	27295	0.00513		27295	0.00416		27295	0.0032
	27296	0.0056		27296	0.00166		27296	0.0026
	27297	0.00624		27297	0.00137		27297	0.0031
	27298	0.00706		27298	0.00329		27298	0.0039
	27299	0.00805		27299	0.00222		27299	0.0035
	27300	0.00917		27300	0.000559313		27300	0.0034
	27301	0.0103		27301	0.000301302		27301	0.0024
	27302	0.01137		27302	0.00239		27302	0.00090018
	27303	0.01229		27303	0.0077		27303	0.00060012
	27304	0.01297		27304	0.00408		27304	0.0005001
	27305	0.01338		27305	0.000889326		27305	0.00070014
	27306	0.01351		27306	0.00103		27306	0.0013
	27307	0.01337		27307	0.00103		27307	0.0016
	27308	0.01303		27308	0.000698909		27308	0.0021
	27309	0.01255		27309	0.00097669		27309	0.002
	27310	0.01201		27310	0.00158		27310	0.0012
	27311	0.01147		27311	0.00105		27311	0.0015
	27312	0.01093		27312	0.000387546		27312	0.0018
	27313	0.01037		27313	0.00199		27313	0.0015
	27314	0.00968		27314	0.0072		27314	0.0018
	27315	0.00882		27315	0.0053		27315	0.0024
	27316	0.00774		27316	0.00156		27316	0.0031
	27317	0.00652		27317	0.0021		27317	0.0035
	27318	0.00526		27318	0.00394		27318	0.0024
	27319	0.0041		27319	0.00292		27319	0.0023
	27320	0.00312		27320	0.00188		27320	0.0032
	27321	0.00235		27321	0.00718		27321	0.0023
	27322	0.00178		27322	0.01733		27322	0.0017
	27323	0.00135		27323	0.00855		27323	0.002
	27324	0.00105		27324	0.00151		27324	0.0012
	27325	0.000824391		27325	0.00536		27325	0.0013
	27326	0.000669146		27326	0.01356		27326	0.002
	27327	0.000563597		27327	0.0065		27327	0.0014
	27328	0.000496596		27328	0.00361		27328	0.002
	27329	0.000458718		27329	0.01018		27329	0.0033
	27330	0.000443874		27330	0.01226		27330	0.0031
	27331	0.000447562		27331	0.00734		27331	0.0031
	27332	0.000465941		27332	0.00844		27332	0.0022
	27333	0.000496297		27333	0.01206		27333	0.0019
	27334	0.000537326		27334	0.00974		27334	0.0038
	27335	0.000588321		27335	0.00659		27335	0.0039
	27336	0.000650736		27336	0.00504		27336	0.0083
	27337	0.000727127		27337	0.00285		27337	0.0138
	27338	0.000815413		27338	0.00108		27338	0.0076
	27339	0.00091552		27339	0.00276		27339	0.0073
	27340	0.00102		27340	0.0057		27340	0.0143
	27341	0.00111		27341	0.00266		27341	0.0092
	27342	0.00116		27342	0.00439		27342	0.0042
	27343	0.00119		27343	0.00788		27343	0.0071
	27344	0.00118		27344	0.00255		27344	0.0064
	27345	0.00118		27345	0.00147		27345	0.0035
	27346	0.00118		27346	0.00269		27346	0.005
	27347	0.00123		27347	0.00176		27347	0.0066
	27348	0.00132		27348	0.0015		27348	0.0044
	27349	0.00148		27349	0.00226		27349	0.0028
	27350	0.00171		27350	0.00331		27350	0.0023
	27351	0.00203		27351	0.00374		27351	0.0016
	27352	0.00248		27352	0.00236		27352	0.0021
	27353	0.00309		27353	0.00177		27353	0.003
	27354	0.00394		27354	0.00183		27354	0.0035
	27355	0.0051		27355	0.00222		27355	0.0042
	27356	0.00673		27356	0.0034		27356	0.005
	27357	0.00897		27357	0.00225		27357	0.005
	27358	0.01191		27358	0.00098308		27358	0.0062
	27359	0.01546		27359	0.00185		27359	0.0073
	27360	0.01919		27360	0.00314		27360	0.0075
	27361	0.02258		27361	0.00342		27361	0.0089
	27362	0.02519		27362	0.00251		27362	0.009
	27363	0.02694		27363	0.00097669		27363	0.0102
	27364	0.02788		27364	0.00097032		27364	0.0103
	27365	0.02806		27365	0.00206		27365	0.0093
	27366	0.02748		27366	0.00213		27366	0.0138
	27367	0.02611		27367	0.00216		27367	0.0145
	27368	0.02405		27368	0.00384		27368	0.0082
	27369	0.02151		27369	0.00695		27369	0.0044
	27370	0.01868		27370	0.0065		27370	0.0031
	27371	0.01581		27371	0.00544		27371	0.0041
	27372	0.01309		27372	0.00628		27372	0.0064
	27373	0.01069		27373	0.00406		27373	0.0058
	27374	0.00871		27374	0.00511		27374	0.0061
	27375	0.00718		27375	0.00703		27375	0.0089
	27376	0.00605		27376	0.00243		27376	0.0089
	27377	0.00523		27377	0.00132		27377	0.006
	27378	0.00461		27378	0.0053		27378	0.004
	27379	0.0041		27379	0.00683		27379	0.0044
	27380	0.00365		27380	0.00232		27380	0.0051
	27381	0.00323		27381	0.00199		27381	0.0053
	27382	0.00283		27382	0.00361		27382	0.0087
	27383	0.00249		27383	0.00282		27383	0.014
	27384	0.0022		27384	0.00305		27384	0.0145
	27385	0.00197		27385	0.00425		27385	0.0134
	27386	0.00179		27386	0.00409		27386	0.0167
	27387	0.00165		27387	0.00552		27387	0.0177
	27388	0.00152		27388	0.00654		27388	0.0122
	27389	0.00141		27389	0.00418		27389	0.0121
	27390	0.00132		27390	0.0029		27390	0.023
	27391	0.00123		27391	0.00127		27391	0.0247
	27392	0.00114		27392	0.00317		27392	0.019
	27393	0.00106		27393	0.01012		27393	0.0186
	27394	0.00099017		27394	0.00426		27394	0.0123
	27395	0.000916876		27395	0.00073191		27395	0.0112
	27396	0.000842495		27396	0.00121		27396	0.0164
	27397	0.00076134		27397	0.00108		27397	0.0149
	27398	0.000673789		27398	0.00146		27398	0.0168
	27399	0.00058182		27399	0.0031		27399	0.0157
	27400	0.000492214		27400	0.00228		27400	0.0109
	27401	0.000413004		27401	0.000889326		27401	0.0126
	27402	0.000347219		27402	0.00324		27402	0.0109
	27403	0.000295778		27403	0.00749		27403	0.0101
	27404	0.000258083		27404	0.00489		27404	0.0186
	27405	0.000232759		27405	0.00325		27405	0.0188
	27406	0.000218563		27406	0.00394		27406	0.0119
	27407	0.000215067		27407	0.00304		27407	0.0102
	27408	0.000222154		27408	0.00177		27408	0.0104
	27409	0.000239851		27409	0.00207		27409	0.0137
	27410	0.000268549		27410	0.00265		27410	0.0118
	27411	0.000308468		27411	0.00166		27411	0.0064
	27412	0.000360362		27412	0.00133		27412	0.0067
	27413	0.000424185		27413	0.00231		27413	0.0061
	27414	0.000498594		27414	0.00154		27414	0.0037
	27415	0.000582901		27415	0.00236		27415	0.0053
	27416	0.000674952		27416	0.00598		27416	0.0074
	27417	0.000771259		27417	0.00319		27417	0.0047
	27418	0.000868698		27418	0.00166		27418	0.0035
	27419	0.000960792		27419	0.00235		27419	0.0052
	27420	0.00105		27420	0.0016		27420	0.004
	27421	0.00112		27421	0.0017		27421	0.0028
	27422	0.00119		27422	0.00325		27422	0.0043
	27423	0.00125		27423	0.00453		27423	0.0049
	27424	0.00132		27424	0.003		27424	0.0032
	27425	0.00139		27425	0.00256		27425	0.0023
	27426	0.00149		27426	0.00372		27426	0.0025
	27427	0.0016		27427	0.00324		27427	0.0017
	27428	0.00176		27428	0.00261		27428	0.0021
	27429	0.00196		27429	0.00162		27429	0.0035
	27430	0.0022		27430	0.000823434		27430	0.0029
	27431	0.00247		27431	0.001		27431	0.0067
	27432	0.00278		27432	0.00176		27432	0.0107
	27433	0.00311		27433	0.00126		27433	0.0059
	27434	0.00346		27434	0.000629876		27434	0.0057
	27435	0.00385		27435	0.000682678		27435	0.0095
	27436	0.00427		27436	0.000301302		27436	0.0048
	27437	0.00472		27437	0.000268811		27437	0.0011
	27438	0.0052		27438	0.00097669		27438	0.0016
	27439	0.0057		27439	0.000920078		27439	0.002
	27440	0.0062		27440	0.000305012		27440	0.0032
	27441	0.00668		27441	0.000841164		27441	0.0029
	27442	0.00708		27442	0.00177		27442	0.0031
	27443	0.00734		27443	0.00129		27443	0.0066
	27444	0.00741		27444	0.00166		27444	0.0077
	27445	0.00729		27445	0.00145		27445	0.0044
	27446	0.00706		27446	0.000938768		27446	0.0024
	27447	0.00685		27447	0.00171		27447	0.0031
	27448	0.00683		27448	0.0019		27448	0.0039
	27449	0.00708		27449	0.00156		27449	0.0028
	27450	0.00768		27450	0.00118		27450	0.0051
	27451	0.00869		27451	0.00134		27451	0.0084
	27452	0.01015		27452	0.00314		27452	0.0045
	27453	0.01207		27453	0.00292		27453	0.0038
	27454	0.01442		27454	0.000817563		27454	0.007
	27455	0.01708		27455	0.000387546		27455	0.0048
	27456	0.01983		27456	0.000688068		27456	0.0023
	27457	0.02232		27457	0.0021		27457	0.0037
	27458	0.02421		27458	0.00342		27458	0.0053
	27459	0.02521		27459	0.00209		27459	0.0029
	27460	0.02525		27460	0.0015		27460	0.0025
	27461	0.0244		27461	0.00298		27461	0.0042
	27462	0.02292		27462	0.00513		27462	0.0031
	27463	0.02105		27463	0.00296		27463	0.0028
	27464	0.019		27464	0.00162		27464	0.0025
	27465	0.01691		27465	0.00389		27465	0.0014
	27466	0.01487		27466	0.0037		27466	0.0018
	27467	0.0129		27467	0.00178		27467	0.0022
	27468	0.01105		27468	0.00296		27468	0.0021
	27469	0.00933		27469	0.0033		27469	0.0027
	27470	0.00775		27470	0.00332		27470	0.0026
	27471	0.00632		27471	0.00485		27471	0.0021
	27472	0.00507		27472	0.00206		27472	0.0043
	27473	0.004		27473	0.00393		27473	0.0098
	27474	0.00309		27474	0.01217		27474	0.0127
	27475	0.00236		27475	0.00479		27475	0.009
	27476	0.00177		27476	0.00181		27476	0.005
	27477	0.00132		27477	0.00494		27477	0.0148
	27478	0.000970535		27478	0.00349		27478	0.03721
	27479	0.000710315		27479	0.00367		27479	0.03731
	27480	0.000517779		27480	0.00772		27480	0.03761
	27481	0.000377743		27481	0.00441		27481	0.05561
	27482	0.000277728		27482	0.00204		27482	0.04211
	27483	0.000207321		27483	0.00473		27483	0.04161
	27484	0.000158822		27484	0.00574		27484	0.05871
	27485	0.000127212		27485	0.00364		27485	0.03711
	27486	0.0001093		27486	0.00469		27486	0.03111
	27487	0.000103752		27487	0.00925		27487	0.04111
	27488	0.000111228		27488	0.00756		27488	0.03331
	27489	0.000134124		27489	0.00205		27489	0.03051
	27490	0.000175555		27490	0.00136		27490	0.02831
	27491	0.000236326		27491	0.00368		27491	0.02571
	27492	0.000311307		27492	0.00399		27492	0.0231
	27493	0.000387909		27493	0.00149		27493	0.0162
	27494	0.000451836		27494	0.00399		27494	0.0114
	27495	0.000493905		27495	0.00881		27495	0.0062
	27496	0.000512695		27496	0.00213		27496	0.0062
	27497	0.000514726		27497	0.000138606		27497	0.01
	27498	0.000504614		27498	0.000682678		27498	0.006
	27499	0.000487752		27499	0.00143		27499	0.0026
	27500	0.000468264		27500	0.00159		27500	0.005
	27501	0.000447657		27501	0.000951329		27501	0.0113
	27502	0.000426217		27502	0.0019		27502	0.0171
	27503	0.000403322		27503	0.005		27503	0.0141
	27504	0.000378527		27504	0.00397		27504	0.0151
	27505	0.000351825		27505	0.0027		27505	0.0202
	27506	0.000323436		27506	0.00378		27506	0.0185
	27507	0.000293395		27507	0.00304		27507	0.0241
	27508	0.000263799		27508	0.00151		27508	0.02921
	27509	0.000239158		27509	0.00375		27509	0.0179
	27510	0.000225639		27510	0.00865		27510	0.0184
	27511	0.000229287		27511	0.00483		27511	0.03231
	27512	0.000255212		27512	0.00263		27512	0.0242
	27513	0.000305017		27513	0.0052		27513	0.0109
	27514	0.000370983		27514	0.00523		27514	0.0137
	27515	0.00042881		27515	0.00274		27515	0.0133
	27516	0.000445574		27516	0.00192		27516	0.0075
	27517	0.000407922		27517	0.00366		27517	0.0075
	27518	0.000336289		27518	0.00964		27518	0.0069
	27519	0.000262563		27519	0.00927		27519	0.0025
	27520	0.000204301		27520	0.00644		27520	0.0033
	27521	0.000163485		27521	0.00813		27521	0.0073
	27522	0.000136312		27522	0.00354		27522	0.006
	27523	0.000118573		27523	0.00321		27523	0.0031
	27524	0.00010776		27524	0.01082		27524	0.003
	27525	0.000103115		27525	0.00727		27525	0.0052
	27526	0.000104896		27526	0.00183		27526	0.0081
	27527	0.000114607		27527	0.00208		27527	0.0069
	27528	0.00013558		27528	0.00177		27528	0.0068
	27529	0.000173012		27529	0.00131		27529	0.0085
	27530	0.00023358		27530	0.00295		27530	0.0067
	27531	0.00032247		27531	0.00255		27531	0.0059
	27532	0.000436918		27532	0.00126		27532	0.0053
	27533	0.000563597		27533	0.00296		27533	0.0033
	27534	0.000679615		27534	0.00442		27534	0.0044
	27535	0.000766292		27535	0.00499		27535	0.0059
	27536	0.000814134		27536	0.00686		27536	0.0044
	27537	0.000836006		27537	0.00312		27537	0.0028
	27538	0.000856857		27538	0.00172		27538	0.0019
	27539	0.000902017		27539	0.0053		27539	0.0027
	27540	0.000987353		27540	0.00783		27540	0.0039
	27541	0.00112		27541	0.00861		27541	0.0027
	27542	0.00129		27542	0.01063		27542	0.004
	27543	0.00148		27543	0.01158		27543	0.006
	27544	0.00169		27544	0.01246		27544	0.0047
	27545	0.00192		27545	0.0101		27545	0.0042
	27546	0.00214		27546	0.00697		27546	0.0034
	27547	0.00236		27547	0.00717		27547	0.0021
	27548	0.00258		27548	0.00727		27548	0.0051
	27549	0.00282		27549	0.0052		27549	0.0074
	27550	0.0031		27550	0.00362		27550	0.0043
	27551	0.00346		27551	0.00617		27551	0.0034
	27552	0.00393		27552	0.00673		27552	0.0041
	27553	0.00451		27553	0.0013		27553	0.0033
	27554	0.00519		27554	0.00157		27554	0.0056
	27555	0.00596		27555	0.00606		27555	0.0072
	27556	0.00674		27556	0.00247		27556	0.0041
	27557	0.00749		27557	0.000926288		27557	0.0058
	27558	0.00818		27558	0.00272		27558	0.0103
	27559	0.00877		27559	0.00219		27559	0.0069
	27560	0.00927		27560	0.00222		27560	0.0057
	27561	0.0097		27561	0.00332		27561	0.01
	27562	0.01013		27562	0.00342		27562	0.008
	27563	0.01061		27563	0.00739		27563	0.0062
	27564	0.0112		27564	0.00921		27564	0.0095
	27565	0.01199		27565	0.00327		27565	0.008
	27566	0.01305		27566	0.00356		27566	0.0065
	27567	0.01446		27567	0.01096		27567	0.0089
	27568	0.01626		27568	0.00846		27568	0.0059
	27569	0.01844		27569	0.00258		27569	0.002
	27570	0.02095		27570	0.00286		27570	0.0067
	27571	0.02363		27571	0.00364		27571	0.0115
	27572	0.02631		27572	0.00223		27572	0.0066
	27573	0.02875		27573	0.00324		27573	0.0032
	27574	0.03075		27574	0.00384		27574	0.0046
	27575	0.03219		27575	0.00153		27575	0.0028
	27576	0.03296		27576	0.00156		27576	0.0031
	27577	0.03302		27577	0.00252		27577	0.0048
	27578	0.03247		27578	0.00143		27578	0.0032
	27579	0.03142		27579	0.00139		27579	0.0022
	27580	0.02999		27580	0.00364		27580	0.0027
	27581	0.02834		27581	0.00457		27581	0.0033
	27582	0.02659		27582	0.00228		27582	0.0033
	27583	0.02484		27583	0.00119		27583	0.0015
	27584	0.02313		27584	0.00249		27584	0.0017
	27585	0.02147		27585	0.00231		27585	0.0029
	27586	0.01984		27586	0.000650757		27586	0.0018
	27587	0.01821		27587	0.00422		27587	0.00080016
	27588	0.01657		27588	0.01158		27588	0.0021
	27589	0.01492		27589	0.00366		27589	0.0032
	27590	0.01332		27590	0.00291		27590	0.0022
	27591	0.01184		27591	0.00902		27591	0.001
	27592	0.01055		27592	0.00356		27592	0.0024
	27593	0.00947		27593	0.000920078		27593	0.0058
	27594	0.00859		27594	0.00319		27594	0.0055
	27595	0.00788		27595	0.00389		27595	0.0021
	27596	0.0073		27596	0.00349		27596	0.0013
	27597	0.00677		27597	0.00741		27597	0.0016
	27598	0.00626		27598	0.01024		27598	0.0016
	27599	0.00573		27599	0.00748		27599	0.0036
	27600	0.00517		27600	0.00424		27600	0.0048
	27601	0.00457		27601	0.00184		27601	0.003
	27602	0.00395		27602	0.00248		27602	0.0024
	27603	0.00334		27603	0.00558		27603	0.0021
	27604	0.00277		27604	0.00489		27604	0.003
	27605	0.00226		27605	0.00336		27605	0.0055
	27606	0.00182		27606	0.00243		27606	0.0066
	27607	0.00147		27607	0.000829324		27607	0.0071
	27608	0.00121		27608	0.0019		27608	0.0065
	27609	0.00101		27609	0.00421		27609	0.0049
	27610	0.000880621		27610	0.00222		27610	0.0046
	27611	0.000805212		27611	0.00245		27611	0.0063
	27612	0.000774996		27612	0.00407		27612	0.0049
	27613	0.000779992		27613	0.00377		27613	0.0033
	27614	0.000812856		27614	0.00698		27614	0.0038
	27615	0.000860795		27615	0.00945		27615	0.0041
	27616	0.00091552		27616	0.00302		27616	0.0076
	27617	0.000973328		27617	0.000817563		27617	0.0091
	27618	0.00104		27618	0.00369		27618	0.0073
	27619	0.00111		27619	0.00633		27619	0.0082
	27620	0.00121		27620	0.00215		27620	0.0061
	27621	0.00133		27621	0.00207		27621	0.0032
	27622	0.0015		27622	0.00852		27622	0.0057
	27623	0.0017		27623	0.00736		27623	0.0066
	27624	0.00194		27624	0.00296		27624	0.0043
	27625	0.00223		27625	0.00407		27625	0.0038
	27626	0.00257		27626	0.0042		27626	0.0051
	27627	0.00294		27627	0.00141		27627	0.0049
	27628	0.00336		27628	0.000574104		27628	0.0027
	27629	0.00381		27629	0.001		27629	0.0019
	27630	0.00429		27630	0.00153		27630	0.0022
	27631	0.0048		27631	0.00115		27631	0.0017
	27632	0.00531		27632	0.00159		27632	0.0029
	27633	0.00587		27633	0.00404		27633	0.0041
	27634	0.00647		27634	0.0034		27634	0.0038
	27635	0.00716		27635	0.00112		27635	0.0038
	27636	0.00797		27636	0.000883236		27636	0.0026
	27637	0.00897		27637	0.00172		27637	0.0039
	27638	0.0102		27638	0.00258		27638	0.0073
	27639	0.01168		27639	0.00354		27639	0.0059
	27640	0.01342		27640	0.0038		27640	0.0083
	27641	0.01532		27641	0.00214		27641	0.0132
	27642	0.01725		27642	0.00278		27642	0.0074
	27643	0.01909		27643	0.00577		27643	0.0033
	27644	0.02072		27644	0.004		27644	0.0051
	27645	0.02208		27645	0.0046		27645	0.0053
	27646	0.02316		27646	0.01045		27646	0.006
	27647	0.02394		27647	0.00916		27647	0.0058
	27648	0.0244		27648	0.006		27648	0.0035
	27649	0.02452		27649	0.00622		27649	0.0046
	27650	0.02428		27650	0.00819		27650	0.0081
	27651	0.02363		27651	0.00902		27651	0.0082
	27652	0.02261		27652	0.00655		27652	0.0065
	27653	0.02134		27653	0.00633		27653	0.0063
	27654	0.01994		27654	0.0051		27654	0.0059
	27655	0.01851		27655	0.00527		27655	0.0049
	27656	0.01705		27656	0.00897		27656	0.0057
	27657	0.01548		27657	0.00598		27657	0.0048
	27658	0.01377		27658	0.00279		27658	0.0046
	27659	0.01207		27659	0.00366		27659	0.0081
	27660	0.01055		27660	0.00335		27660	0.0076
	27661	0.00932		27661	0.00211		27661	0.0059
	27662	0.0084		27662	0.00282		27662	0.0082
	27663	0.00774		27663	0.00205		27663	0.0074
	27664	0.00728		27664	0.000859075		27664	0.0102
	27665	0.00695		27665	0.00166		27665	0.0178
	27666	0.00673		27666	0.00296		27666	0.0134
	27667	0.00658		27667	0.00207		27667	0.01
	27668	0.00649		27668	0.000805883		27668	0.0139
	27669	0.00644		27669	0.000640276		27669	0.0107
	27670	0.00641		27670	0.00072083		27670	0.0105
	27671	0.00639		27671	0.00123		27671	0.0142
	27672	0.00639		27672	0.00166		27672	0.0107
	27673	0.00639		27673	0.0004789		27673	0.0061
	27674	0.00641		27674	0.000202408		27674	0.0109
	27675	0.00647		27675	0.00125		27675	0.0181
	27676	0.00656		27676	0.00169		27676	0.015
	27677	0.0067		27677	0.0004789		27677	0.0138
	27678	0.00692		27678	0.000859075		27678	0.0161
	27679	0.00723		27679	0.00227		27679	0.0094
	27680	0.00766		27680	0.000650757		27680	0.0048
	27681	0.00823		27681	0.00024129		27681	0.0053
	27682	0.00894		27682	0.00251		27682	0.0044
	27683	0.0098		27683	0.00424		27683	0.0035
	27684	0.01081		27684	0.00159		27684	0.0053
	27685	0.01193		27685	0.000938768		27685	0.0102
	27686	0.01311		27686	0.00199		27686	0.0104
	27687	0.01427		27687	0.00129		27687	0.0045
	27688	0.01529		27688	0.000604225		27688	0.0075
	27689	0.01603		27689	0.00225		27689	0.0169
	27690	0.01634		27690	0.00311		27690	0.0142
	27691	0.01608		27691	0.000574104		27691	0.0085
	27692	0.01521		27692	0.000559313		27692	0.016
	27693	0.01381		27693	0.00208		27693	0.0248
	27694	0.01209		27694	0.00199		27694	0.0198
	27695	0.01028		27695	0.0024		27695	0.0103
	27696	0.00862		27696	0.00183		27696	0.0091
	27697	0.00725		27697	0.00171		27697	0.0145
	27698	0.00621		27698	0.00305		27698	0.0177
	27699	0.00548		27699	0.00178		27699	0.0131
	27700	0.005		27700	0.00273		27700	0.0083
	27701	0.00471		27701	0.00586		27701	0.01
	27702	0.00456		27702	0.00492		27702	0.0123
	27703	0.00451		27703	0.00822		27703	0.0102
	27704	0.00454		27704	0.0113		27704	0.0088
	27705	0.00461		27705	0.00372		27705	0.0086
	27706	0.0047		27706	0.00102		27706	0.0082
	27707	0.00479		27707	0.00853		27707	0.0092
	27708	0.00487		27708	0.01843		27708	0.0079
	27709	0.00492		27709	0.0076		27709	0.0044
	27710	0.00492		27710	0.00638		27710	0.0051
	27711	0.00486		27711	0.00876		27711	0.0075
	27712	0.00472		27712	0.00387		27712	0.0057
	27713	0.0045		27713	0.00698		27713	0.0037
	27714	0.0042		27714	0.01257		27714	0.0051
	27715	0.00384		27715	0.00545		27715	0.0056
	27716	0.00344		27716	0.00394		27716	0.004
	27717	0.00305		27717	0.01467		27717	0.0041
	27718	0.00268		27718	0.02273		27718	0.0045
	27719	0.00238		27719	0.00904		27719	0.0043
	27720	0.00216		27720	0.00432		27720	0.0054
	27721	0.00206		27721	0.00919		27721	0.0056
	27722	0.00206		27722	0.0059		27722	0.0048
	27723	0.00215		27723	0.00146		27723	0.0054
	27724	0.00231		27724	0.00131		27724	0.0053
	27725	0.0025		27725	0.00154		27725	0.0044
	27726	0.00267		27726	0.00245		27726	0.0046
	27727	0.00275		27727	0.00333		27727	0.0043
	27728	0.00273		27728	0.00349		27728	0.0065
	27729	0.00261		27729	0.00384		27729	0.0096
	27730	0.00242		27730	0.00156		27730	0.0067
	27731	0.00219		27731	0.00301		27731	0.0037
	27732	0.00195		27732	0.00966		27732	0.0033
	27733	0.00173		27733	0.00464		27733	0.0028
	27734	0.00153		27734	0.000901567		27734	0.0037
	27735	0.00137		27735	0.00126		27735	0.005
	27736	0.00124		27736	0.0014		27736	0.0038
	27737	0.00115		27737	0.000677308		27737	0.0035
	27738	0.00108		27738	0.00122		27738	0.0046
	27739	0.00104		27739	0.00395		27739	0.0039
	27740	0.00103		27740	0.00383		27740	0.0031
	27741	0.00104		27741	0.00232		27741	0.0021
	27742	0.00106		27742	0.00297		27742	0.0012
	27743	0.00109		27743	0.00524		27743	0.0041
	27744	0.00113		27744	0.00462		27744	0.0075
	27745	0.00118		27745	0.00158		27745	0.0052
	27746	0.00124		27746	0.00203		27746	0.0048
	27747	0.00132		27747	0.00342		27747	0.0075
	27748	0.00142		27748	0.00188		27748	0.0055
	27749	0.00155		27749	0.00435		27749	0.0087
	27750	0.0017		27750	0.0087		27750	0.0151
	27751	0.00189		27751	0.00407		27751	0.0101
	27752	0.00213		27752	0.00188		27752	0.0097
	27753	0.00241		27753	0.00285		27753	0.0158
	27754	0.00275		27754	0.00493		27754	0.0096
	27755	0.00316		27755	0.00614		27755	0.012
	27756	0.00365		27756	0.00496		27756	0.0214
	27757	0.00424		27757	0.00375		27757	0.0122
	27758	0.00497		27758	0.00235		27758	0.013
	27759	0.00588		27759	0.0022		27759	0.0238
	27760	0.00702		27760	0.00313		27760	0.0144
	27761	0.00843		27761	0.00337		27761	0.0092
	27762	0.01016		27762	0.00527		27762	0.0142
	27763	0.01218		27763	0.00623		27763	0.0108
	27764	0.01432		27764	0.00275		27764	0.0068
	27765	0.01632		27765	0.00224		27765	0.0044
	27766	0.01779		27766	0.00662		27766	0.0037
	27767	0.01836		27767	0.00655		27767	0.0053
	27768	0.01787		27768	0.00171		27768	0.0043
	27769	0.01643		27769	0.000671958		27769	0.0038
	27770	0.01445		27770	0.000859075		27770	0.0062
	27771	0.01237		27771	0.00135		27771	0.0054
	27772	0.01053		27772	0.00301		27772	0.0035
	27773	0.00906		27773	0.00266		27773	0.0046
	27774	0.00796		27774	0.0014		27774	0.0053
	27775	0.00713		27775	0.0056		27775	0.0068
	27776	0.00649		27776	0.01191		27776	0.007
	27777	0.00597		27777	0.00609		27777	0.0041
	27778	0.00554		27778	0.00292		27778	0.0052
	27779	0.00515		27779	0.00397		27779	0.0072
	27780	0.0048		27780	0.00482		27780	0.0042
	27781	0.00448		27781	0.00267		27781	0.0044
	27782	0.00418		27782	0.000877166		27782	0.0075
	27783	0.0039		27783	0.00158		27783	0.0045
	27784	0.00364		27784	0.00373		27784	0.0024
	27785	0.0034		27785	0.00385		27785	0.0038
	27786	0.00318		27786	0.00194		27786	0.0041
	27787	0.00298		27787	0.000823434		27787	0.0046
	27788	0.00278		27788	0.00177		27788	0.0048
	27789	0.00259		27789	0.0051		27789	0.0063
	27790	0.00241		27790	0.0046		27790	0.0073
	27791	0.00226		27791	0.0018		27791	0.0057
	27792	0.00215		27792	0.00234		27792	0.0053
	27793	0.00207		27793	0.00434		27793	0.0074
	27794	0.00199		27794	0.00337		27794	0.009
	27795	0.00189		27795	0.00224		27795	0.0077
	27796	0.00177		27796	0.00222		27796	0.0074
	27797	0.00163		27797	0.0043		27797	0.0132
	27798	0.00148		27798	0.00682		27798	0.021
	27799	0.00136		27799	0.0034		27799	0.0209
	27800	0.00128		27800	0.00211		27800	0.0167
	27801	0.00123		27801	0.00303		27801	0.02541
	27802	0.00122		27802	0.002		27802	0.03271
	27803	0.00126		27803	0.00261		27803	0.0225
	27804	0.00133		27804	0.00522		27804	0.02541
	27805	0.00145		27805	0.00412		27805	0.03271
	27806	0.00161		27806	0.00438		27806	0.0194
	27807	0.00182		27807	0.00828		27807	0.0175
	27808	0.00208		27808	0.0059		27808	0.0226
	27809	0.00237		27809	0.00249		27809	0.0175
	27810	0.0027		27810	0.00224		27810	0.0204
	27811	0.00307		27811	0.00377		27811	0.0206
	27812	0.00347		27812	0.00499		27812	0.014
	27813	0.0039		27813	0.00378		27813	0.0163
	27814	0.00436		27814	0.00268		27814	0.0167
	27815	0.00485		27815	0.00208		27815	0.0094
	27816	0.00541		27816	0.00212		27816	0.006
	27817	0.00603		27817	0.00249		27817	0.0054
	27818	0.00672		27818	0.00398		27818	0.0085
	27819	0.00748		27819	0.00517		27819	0.012
	27820	0.00829		27820	0.00274		27820	0.008
	27821	0.0091		27821	0.0031		27821	0.0103
	27822	0.00987		27822	0.00539		27822	0.0164
	27823	0.01055		27823	0.00213		27823	0.0107
	27824	0.01111		27824	0.000211859		27824	0.0073
	27825	0.01155		27825	0.000688068		27825	0.0101
	27826	0.01187		27826	0.00214		27826	0.0096
	27827	0.01206		27827	0.00123		27827	0.0099
	27828	0.01203		27828	0.000559313		27828	0.0084
	27829	0.01172		27829	0.000889326		27829	0.0092
	27830	0.01115		27830	0.00382		27830	0.0134
	27831	0.01038		27831	0.0077		27831	0.0093
	27832	0.00952		27832	0.00218		27832	0.0047
	27833	0.00868		27833	0.00116		27833	0.0058
	27834	0.00789		27834	0.00675		27834	0.0055
	27835	0.00717		27835	0.00691		27835	0.0034
	27836	0.0065		27836	0.00222		27836	0.0027
	27837	0.00587		27837	0.00143		27837	0.0054
	27838	0.00529		27838	0.00397		27838	0.007
	27839	0.00475		27839	0.00708		27839	0.0109
	27840	0.00425		27840	0.00322		27840	0.0168
	27841	0.0038		27841	0.00147		27841	0.011
	27842	0.00341		27842	0.00382		27842	0.0076
	27843	0.00307		27843	0.00524		27843	0.0128
	27844	0.00279		27844	0.00601		27844	0.0091
	27845	0.00256		27845	0.00467		27845	0.004
	27846	0.00239		27846	0.00278		27846	0.0086
	27847	0.00228		27847	0.00715		27847	0.0125
	27848	0.00223		27848	0.00935		27848	0.0101
	27849	0.00224		27849	0.00523		27849	0.0089
	27850	0.00233		27850	0.00673		27850	0.0083
	27851	0.0025		27851	0.00601		27851	0.0078
	27852	0.00279		27852	0.00319		27852	0.0127
	27853	0.00322		27853	0.00406		27853	0.0165
	27854	0.00376		27854	0.00489		27854	0.0124
	27855	0.00435		27855	0.00489		27855	0.0115
	27856	0.00488		27856	0.00301		27856	0.0163
	27857	0.00526		27857	0.00241		27857	0.0158
	27858	0.00549		27858	0.00453		27858	0.0127
	27859	0.00557		27859	0.00384		27859	0.0172
	27860	0.00555		27860	0.00503		27860	0.0218
	27861	0.00547		27861	0.00801		27861	0.0167
	27862	0.0054		27862	0.00335		27862	0.013
	27863	0.00539		27863	0.000938768		27863	0.0139
	27864	0.00551		27864	0.00236		27864	0.0143
	27865	0.00574		27865	0.00383		27865	0.0136
	27866	0.00604		27866	0.0028		27866	0.011
	27867	0.00633		27867	0.00228		27867	0.0094
	27868	0.00649		27868	0.00204		27868	0.0086
	27869	0.00642		27869	0.00225		27869	0.0078
	27870	0.00611		27870	0.00272		27870	0.0079
	27871	0.00563		27871	0.00293		27871	0.0066
	27872	0.00509		27872	0.00417		27872	0.0115
	27873	0.00457		27873	0.00362		27873	0.0168
	27874	0.00413		27874	0.00319		27874	0.009
	27875	0.00375		27875	0.00443		27875	0.0037
	27876	0.00344		27876	0.00263		27876	0.0047
	27877	0.00317		27877	0.00162		27877	0.0034
	27878	0.00292		27878	0.00263		27878	0.0064
	27879	0.00267		27879	0.00327		27879	0.009
	27880	0.00242		27880	0.00552		27880	0.0047
	27881	0.00218		27881	0.00966		27881	0.0091
	27882	0.00193		27882	0.0069		27882	0.0169
	27883	0.0017		27883	0.00385		27883	0.0103
	27884	0.0015		27884	0.00598		27884	0.0145
	27885	0.00131		27885	0.0079		27885	0.02531
	27886	0.00116		27886	0.00895		27886	0.0206
	27887	0.00104		27887	0.00824		27887	0.02591
	27888	0.000951097		27888	0.00342		27888	0.03061
	27889	0.000902017		27889	0.00232		27889	0.0223
	27890	0.000903363		27890	0.00506		27890	0.02551
	27891	0.000970535		27891	0.00519		27891	0.02801
	27892	0.00114		27892	0.00665		27892	0.0186
	27893	0.00144		27893	0.01458		27893	0.0167
	27894	0.0019		27894	0.01191		27894	0.0233
	27895	0.00253		27895	0.00673		27895	0.0232
	27896	0.00322		27896	0.01195		27896	0.0229
	27897	0.00383		27897	0.01014		27897	0.03211
	27898	0.00423		27898	0.00257		27898	0.02981
	27899	0.00431		27899	0.00362		27899	0.0204
	27900	0.00407		27900	0.00751		27900	0.02981
	27901	0.00358		27901	0.00411		27901	0.03191
	27902	0.00299		27902	0.00166		27902	0.0198
	27903	0.00243		27903	0.00245		27903	0.0235
	27904	0.00198		27904	0.00511		27904	0.0241
	27905	0.00166		27905	0.00923		27905	0.0099
	27906	0.00143		27906	0.01047		27906	0.0137
	27907	0.00127		27907	0.00646		27907	0.0235
	27908	0.00116		27908	0.00377		27908	0.013
	27909	0.00107		27909	0.00357		27909	0.0148
	27910	0.00099723		27910	0.00409		27910	0.02591
	27911	0.000941452		27911	0.00703		27911	0.0163
	27912	0.000899328		27912	0.0112		27912	0.0095
	27913	0.000875312		27913	0.01191		27913	0.012
	27914	0.000873987		27914	0.01235		27914	0.0124
	27915	0.000902017		27915	0.01443		27915	0.012
	27916	0.000967746		27916	0.01318		27916	0.0094
	27917	0.00108		27917	0.00813		27917	0.0067
	27918	0.00122		27918	0.0046		27918	0.008
	27919	0.00141		27919	0.00425		27919	0.0155
	27920	0.0016		27920	0.00557		27920	0.0181
	27921	0.00178		27921	0.00529		27921	0.0128
	27922	0.00191		27922	0.00601		27922	0.0115
	27923	0.00196		27923	0.00673		27923	0.0096
	27924	0.00192		27924	0.00363		27924	0.0062
	27925	0.00179		27925	0.0019		27925	0.0066
	27926	0.00161		27926	0.00181		27926	0.0063
	27927	0.0014		27927	0.00204		27927	0.0071
	27928	0.00121		27928	0.00259		27928	0.0097
	27929	0.00103		27929	0.00182		27929	0.0095
	27930	0.000902017		27930	0.000535062		27930	0.0081
	27931	0.000807756		27931	0.000688068		27931	0.0065
	27932	0.000756404		27932	0.00252		27932	0.0046
	27933	0.000744135		27933	0.00246		27933	0.0059
	27934	0.000776243		27934	0.000635066		27934	0.0078
	27935	0.000855546		27935	0.000957639		27935	0.0092
	27936	0.00099723		27936	0.00355		27936	0.0107
	27937	0.00122		27937	0.00424		27937	0.008
	27938	0.00155		27938	0.00285		27938	0.0071
	27939	0.00201		27939	0.00413		27939	0.0086
	27940	0.00262		27940	0.00817		27940	0.0052
	27941	0.00341		27941	0.00707		27941	0.0047
	27942	0.00433		27942	0.00479		27942	0.0077
	27943	0.00535		27943	0.00667		27943	0.0062
	27944	0.0064		27944	0.00628		27944	0.0059
	27945	0.00745		27945	0.00402		27945	0.0077
	27946	0.00849		27946	0.00361		27946	0.0081
	27947	0.00954		27947	0.00357		27947	0.0084
	27948	0.0106		27948	0.00487		27948	0.0064
	27949	0.01148		27949	0.00494		27949	0.0075
	27950	0.01189		27950	0.00783		27950	0.0101
	27951	0.01159		27951	0.01596		27951	0.0087
	27952	0.01062		27952	0.00898		27952	0.0071
	27953	0.00929		27953	0.00394		27953	0.0107
	27954	0.00796		27954	0.01314		27954	0.0161
	27955	0.00685		27955	0.01835		27955	0.0119
	27956	0.00602		27956	0.00741		27956	0.0094
	27957	0.00546		27957	0.00962		27957	0.0115
	27958	0.0051		27958	0.01889		27958	0.0054
	27959	0.0049		27959	0.01186		27959	0.00060012
	27960	0.00479		27960	0.01049		27960	0.006
	27961	0.00474		27961	0.0165		27961	0.0123
	27962	0.00471		27962	0.01226		27962	0.0094
	27963	0.00464		27963	0.00729		27963	0.0039
	27964	0.00452		27964	0.00668		27964	0.0042
	27965	0.00432		27965	0.00452		27965	0.0068
	27966	0.00403		27966	0.0049		27966	0.0052
	27967	0.00367		27967	0.00673		27967	0.0033
	27968	0.00327		27968	0.00424		27968	0.0055
	27969	0.00285		27969	0.0034		27969	0.0057
	27970	0.00245		27970	0.00628		27970	0.0033
	27971	0.00208		27971	0.0128		27971	0.0032
	27972	0.00177		27972	0.0121		27972	0.0037
	27973	0.00152		27973	0.00417		27973	0.0057
	27974	0.00132		27974	0.00228		27974	0.0083
	27975	0.00117		27975	0.00203		27975	0.0052
	27976	0.00106		27976	0.000859075		27976	0.0029
	27977	0.000980328		27977	0.00123		27977	0.0038
	27978	0.00091959		27978	0.00227		27978	0.0034
	27979	0.000876637		27979	0.00128		27979	0.0032
	27980	0.000845097		27980	0.000829324		27980	0.0033
	27981	0.000824391		27981	0.00107		27981	0.0024
	27982	0.000817973		27982	0.00118		27982	0.0034
	27983	0.000832125		27983	0.00226		27983	0.0051
	27984	0.000880621		27984	0.00307		27984	0.0026
	27985	0.000976125		27985	0.00209		27985	0.0043
	27986	0.00114		27986	0.00382		27986	0.0095
	27987	0.00141		27987	0.00801		27987	0.0064
	27988	0.00182		27988	0.00402		27988	0.0038
	27989	0.00243		27989	0.00263		27989	0.0064
	27990	0.00332		27990	0.00777		27990	0.0047
	27991	0.00455		27991	0.00649		27991	0.0027
	27992	0.00614		27992	0.00277		27992	0.0051
	27993	0.00806		27993	0.00213		27993	0.0053
	27994	0.01015		27994	0.00169		27994	0.0049
	27995	0.01221		27995	0.00213		27995	0.0074
	27996	0.01399		27996	0.00162		27996	0.0065
	27997	0.01528		27997	0.00137		27997	0.0067
[truncated: 6,005 more rows]

## Sheet: Figure 4c
Figure 4c
	Mass (Da)	cat-GFP-DHFR				Non-cropped image of SDS-PAGE.
	44000	0.0157
	44001	0.0104
	44002	0.0069
	44003	0.0123
	44004	0.0159
	44005	0.0128
	44006	0.0079
	44007	0.0063
	44008	0.0066
	44009	0.0065
	44010	0.0059
	44011	0.0055
	44012	0.0059
	44013	0.0059
	44014	0.0055
	44015	0.005
	44016	0.0039
	44017	0.0029
	44018	0.0027
	44019	0.0031
	44020	0.0039
	44021	0.0035
	44022	0.0017
	44023	0.0015
	44024	0.0036
	44025	0.0054
	44026	0.0046
	44027	0.0026
	44028	0.0022
	44029	0.0051
	44030	0.0106
	44031	0.0139
	44032	0.0112
	44033	0.0074
	44034	0.0076
	44035	0.0096
	44036	0.0091
	44037	0.0064
	44038	0.0051
	44039	0.0071
	44040	0.0095
	44041	0.0089
	44042	0.007
	44043	0.0065
	44044	0.0072
	44045	0.0075
	44046	0.0076
	44047	0.0081
	44048	0.0078
	44049	0.0065
	44050	0.0063
	44051	0.0079
	44052	0.0086
	44053	0.0074
	44054	0.0066
	44055	0.0067
	44056	0.0061
	44057	0.0048
	44058	0.0042
	44059	0.0048
	44060	0.0052
	44061	0.0053
	44062	0.0059
	44063	0.0066
	44064	0.0059
	44065	0.0042
	44066	0.003
	44067	0.003
	44068	0.0035
	44069	0.0041
	44070	0.0062
	44071	0.0094
	44072	0.0097
	44073	0.0075
	44074	0.0068
	44075	0.0094
	44076	0.0114
	44077	0.0098
	44078	0.0082
	44079	0.0086
	44080	0.0086
	44081	0.0075
	44082	0.0066
	44083	0.0072
	44084	0.0084
	44085	0.0081
	44086	0.0061
	44087	0.005
	44088	0.0055
	44089	0.0067
	44090	0.0074
	44091	0.0053
	44092	0.0026
	44093	0.0025
	44094	0.0042
	44095	0.0044
	44096	0.0023
	44097	0.0009
	44098	0.0016
	44099	0.0036
	44100	0.0049
	44101	0.004
	44102	0.0027
	44103	0.0025
	44104	0.0027
	44105	0.0026
	44106	0.0021
	44107	0.0021
	44108	0.0029
	44109	0.0035
	44110	0.0034
	44111	0.0031
	44112	0.003
	44113	0.0042
	44114	0.0061
	44115	0.0064
	44116	0.0051
	44117	0.0045
	44118	0.0059
	44119	0.0078
	44120	0.0081
	44121	0.0066
	44122	0.0053
	44123	0.0048
	44124	0.0047
	44125	0.0047
	44126	0.0043
	44127	0.0035
	44128	0.0028
	44129	0.0028
	44130	0.004
	44131	0.0056
	44132	0.006
	44133	0.0055
	44134	0.005
	44135	0.005
	44136	0.0059
	44137	0.0071
	44138	0.0071
	44139	0.0058
	44140	0.0044
	44141	0.0041
	44142	0.0048
	44143	0.0063
	44144	0.0073
	44145	0.0068
	44146	0.0054
	44147	0.0047
	44148	0.006
	44149	0.0089
	44150	0.0103
	44151	0.0086
	44152	0.0062
	44153	0.006
	44154	0.0071
	44155	0.0068
	44156	0.0045
	44157	0.0025
	44158	0.0019
	44159	0.0028
	44160	0.004
	44161	0.004
	44162	0.0032
	44163	0.0022
	44164	0.0023
	44165	0.0042
	44166	0.007
	44167	0.0076
	44168	0.0057
	44169	0.0049
	44170	0.0054
	44171	0.0062
	44172	0.007
	44173	0.0097
	44174	0.0113
	44175	0.0073
	44176	0.004
	44177	0.0066
	44178	0.0127
	44179	0.0171
	44180	0.0168
	44181	0.0142
	44182	0.013
	44183	0.0141
	44184	0.0154
	44185	0.0152
	44186	0.0131
	44187	0.0114
	44188	0.0111
	44189	0.0102
	44190	0.0076
	44191	0.0052
	44192	0.0042
	44193	0.0036
	44194	0.0047
	44195	0.0081
	44196	0.0102
	44197	0.0087
	44198	0.0069
	44199	0.0108
	44200	0.0258
	44201	0.0364
	44202	0.0257
	44203	0.0105
	44204	0.0064
	44205	0.0118
	44206	0.019
	44207	0.0173
	44208	0.0115
	44209	0.0124
	44210	0.0153
	44211	0.011
	44212	0.004
	44213	0.0012
	44214	0.0006
	44215	0.0007
	44216	0.0011
	44217	0.0011
	44218	0.0007
	44219	0.0005
	44220	0.0006
	44221	0.0007
	44222	0.0005
	44223	0.0004
	44224	0.0004
	44225	0.0006
	44226	0.001
	44227	0.0009
	44228	0.0005
	44229	0.0003
	44230	0.0005
	44231	0.0009
	44232	0.0009
	44233	0.0005
	44234	0.0004
	44235	0.0009
	44236	0.0013
	44237	0.0014
	44238	0.0012
	44239	0.0012
	44240	0.002
	44241	0.0035
	44242	0.0045
	44243	0.0055
	44244	0.0088
	44245	0.0108
	44246	0.0092
	44247	0.0092
	44248	0.0115
	44249	0.0126
	44250	0.0121
	44251	0.0112
	44252	0.0116
	44253	0.0132
	44254	0.0127
	44255	0.0104
	44256	0.0084
	44257	0.0072
	44258	0.0064
	44259	0.0052
	44260	0.004
	44261	0.0038
	44262	0.0042
	44263	0.0047
	44264	0.005
	44265	0.0054
	44266	0.0072
	44267	0.0105
	44268	0.0115
	44269	0.0092
	44270	0.0071
	44271	0.0069
	44272	0.0076
	44273	0.0096
	44274	0.0125
	44275	0.0117
	44276	0.0087
	44277	0.0079
	44278	0.0096
	44279	0.0115
	44280	0.0105
	44281	0.0083
	44282	0.0088
	44283	0.0098
	44284	0.0084
	44285	0.0063
	44286	0.0077
	44287	0.0109
	44288	0.0103
	44289	0.0073
	44290	0.0093
	44291	0.0149
	44292	0.0183
	44293	0.0194
	44294	0.0182
	44295	0.0161
	44296	0.0144
	44297	0.013
	44298	0.012
	44299	0.0102
	44300	0.0088
	44301	0.0092
	44302	0.0106
	44303	0.0102
	44304	0.0067
	44305	0.0044
	44306	0.0052
	44307	0.0067
	44308	0.0071
	44309	0.006
	44310	0.0042
	44311	0.0032
	44312	0.0032
	44313	0.0038
	44314	0.0038
	44315	0.0027
	44316	0.0017
	44317	0.0022
	44318	0.0039
	44319	0.0049
	44320	0.004
	44321	0.0028
	44322	0.0028
	44323	0.0036
	44324	0.0041
	44325	0.0047
	44326	0.0056
	44327	0.0058
	44328	0.0053
	44329	0.0051
	44330	0.0056
	44331	0.0065
	44332	0.0064
	44333	0.0061
	44334	0.0067
	44335	0.0079
	44336	0.0095
	44337	0.0107
	44338	0.0097
	44339	0.0066
	44340	0.0058
	44341	0.0075
	44342	0.0077
	44343	0.0079
	44344	0.0092
	44345	0.0084
	44346	0.0072
	44347	0.007
	44348	0.0074
	44349	0.0074
	44350	0.0055
	44351	0.0052
	44352	0.0067
	44353	0.0065
	44354	0.0048
	44355	0.0036
	44356	0.0035
	44357	0.0042
	44358	0.0056
	44359	0.0067
	44360	0.0063
	44361	0.0058
	44362	0.0064
	44363	0.008
	44364	0.0092
	44365	0.0092
	44366	0.0092
	44367	0.0104
	44368	0.0125
	44369	0.0144
	44370	0.0144
	44371	0.012
	44372	0.0115
	44373	0.0126
	44374	0.0122
	44375	0.0104
	44376	0.0094
	44377	0.0099
	44378	0.0099
	44379	0.0086
	44380	0.0066
	44381	0.0055
	44382	0.0073
	44383	0.0096
	44384	0.0101
	44385	0.0091
	44386	0.0079
	44387	0.0088
	44388	0.0125
	44389	0.016
	44390	0.0184
	44391	0.0204
	44392	0.0188
	44393	0.016
	44394	0.0182
	44395	0.0231
	44396	0.0239
	44397	0.0197
	44398	0.0168
	44399	0.0182
	44400	0.0201
	44401	0.0181
	44402	0.013
	44403	0.0082
	44404	0.0059
	44405	0.0056
	44406	0.0052
	44407	0.0042
	44408	0.0034
	44409	0.0032
	44410	0.0033
	44411	0.0042
	44412	0.0054
	44413	0.0052
	44414	0.0034
	44415	0.0018
	44416	0.0023
	44417	0.0053
	44418	0.0074
	44419	0.006
	44420	0.0039
	44421	0.0031
	44422	0.0031
	44423	0.0036
	44424	0.0039
	44425	0.0039
	44426	0.0038
	44427	0.0033
	44428	0.0033
	44429	0.0035
	44430	0.0028
	44431	0.0019
	44432	0.0013
	44433	0.002
	44434	0.0046
	44435	0.0079
	44436	0.0095
	44437	0.0078
	44438	0.0048
	44439	0.0036
	44440	0.0037
	44441	0.0032
	44442	0.0024
	44443	0.0025
	44444	0.0036
	44445	0.0043
	44446	0.0051
	44447	0.0059
	44448	0.0059
	44449	0.0076
	44450	0.0114
	44451	0.0149
	44452	0.0149
	44453	0.012
	44454	0.0102
	44455	0.0105
	44456	0.011
	44457	0.0098
	44458	0.0082
	44459	0.0075
	44460	0.0063
	44461	0.0044
	44462	0.0036
	44463	0.0036
	44464	0.0032
	44465	0.0032
	44466	0.0039
	44467	0.0043
	44468	0.004
	44469	0.0046
	44470	0.0056
	44471	0.0049
	44472	0.0036
	44473	0.0032
	44474	0.0036
	44475	0.0052
	44476	0.0059
	44477	0.0048
	44478	0.0038
	44479	0.0043
	44480	0.0056
	44481	0.0059
	44482	0.005
	44483	0.004
	44484	0.0039
	44485	0.0043
	44486	0.0037
	44487	0.0038
	44488	0.0043
	44489	0.0042
	44490	0.0051
	44491	0.0056
	44492	0.0046
	44493	0.0051
	44494	0.0089
	44495	0.0107
	44496	0.0071
	44497	0.0032
	44498	0.0037
	44499	0.0085
	44500	0.0131
	44501	0.0111
	44502	0.0055
	44503	0.0031
	44504	0.0073
	44505	0.0137
	44506	0.013
	44507	0.008
	44508	0.006
	44509	0.0076
	44510	0.0134
	44511	0.0174
	44512	0.0123
	44513	0.0066
	44514	0.007
	44515	0.0096
	44516	0.0111
	44517	0.0093
	44518	0.0067
	44519	0.005
	44520	0.004
	44521	0.0044
	44522	0.0056
	44523	0.0066
	44524	0.0061
	44525	0.005
	44526	0.0059
	44527	0.0066
	44528	0.005
	44529	0.0035
	44530	0.0057
	44531	0.0093
	44532	0.009
	44533	0.0052
	44534	0.0025
	44535	0.0043
	44536	0.0082
	44537	0.0068
	44538	0.0026
	44539	0.0009
	44540	0.0027
	44541	0.0097
	44542	0.0134
	44543	0.0073
	44544	0.0024
	44545	0.0031
	44546	0.0045
	44547	0.0042
	44548	0.0022
	44549	0.0014
	44550	0.0023
	44551	0.0027
	44552	0.0018
	44553	0.001
	44554	0.0009
	44555	0.0012
	44556	0.0015
	44557	0.002
	44558	0.0025
	44559	0.0028
	44560	0.0032
	44561	0.0041
	44562	0.0044
	44563	0.0041
	44564	0.0042
	44565	0.0047
	44566	0.0051
	44567	0.0047
	44568	0.0039
	44569	0.0044
	44570	0.0051
	44571	0.0043
	44572	0.0032
	44573	0.0031
	44574	0.0038
	44575	0.0044
	44576	0.0041
	44577	0.0036
	44578	0.0027
	44579	0.0016
	44580	0.0018
	44581	0.0031
	44582	0.0035
	44583	0.003
	44584	0.0027
	44585	0.0028
	44586	0.003
	44587	0.0037
	44588	0.0041
	44589	0.0027
	44590	0.0017
	44591	0.0025
	44592	0.0037
	44593	0.0042
	44594	0.0035
	44595	0.0022
	44596	0.0017
	44597	0.0024
	44598	0.004
	44599	0.0043
	44600	0.003
	44601	0.002
	44602	0.0029
	44603	0.007
	44604	0.01
	44605	0.0074
	44606	0.0048
	44607	0.0053
	44608	0.0057
	44609	0.0049
	44610	0.0043
	44611	0.0058
	44612	0.0074
	44613	0.0065
	44614	0.0045
	44615	0.0051
	44616	0.0079
	44617	0.0084
	44618	0.0061
	44619	0.0053
	44620	0.0086
	44621	0.0126
	44622	0.0108
	44623	0.0068
	44624	0.0068
	44625	0.0101
	44626	0.0119
	44627	0.0097
	44628	0.0084
	44629	0.0096
	44630	0.0113
	44631	0.0112
	44632	0.0083
	44633	0.0071
	44634	0.0082
	44635	0.0081
	44636	0.0081
	44637	0.0081
	44638	0.0071
	44639	0.0068
	44640	0.0066
	44641	0.0058
	44642	0.0054
	44643	0.0044
	44644	0.0032
	44645	0.0032
	44646	0.0037
	44647	0.0046
	44648	0.0082
	44649	0.0107
	44650	0.0071
	44651	0.0031
	44652	0.0037
	44653	0.0093
	44654	0.014
	44655	0.01
	44656	0.0042
	44657	0.0036
	44658	0.0059
	44659	0.0071
	44660	0.0054
	44661	0.0035
	44662	0.0049
	44663	0.0098
	44664	0.0107
	44665	0.0064
	44666	0.0042
	44667	0.0057
	44668	0.0078
	44669	0.0065
	44670	0.0031
	44671	0.0017
	44672	0.0032
	44673	0.0078
	44674	0.0105
	44675	0.0067
	44676	0.0024
	44677	0.0018
	44678	0.0029
	44679	0.0039
	44680	0.0038
	44681	0.0047
	44682	0.0076
	44683	0.0086
	44684	0.0066
	44685	0.0052
	44686	0.0063
	44687	0.011
	44688	0.0136
	44689	0.0088
	44690	0.0057
	44691	0.0071
	44692	0.007
	44693	0.0087
	44694	0.0119
	44695	0.0096
	44696	0.0063
	44697	0.0056
	44698	0.0074
	44699	0.0096
	44700	0.0071
	44701	0.0044
	44702	0.0051
	44703	0.0077
	44704	0.009
	44705	0.0067
	44706	0.0041
	44707	0.0037
	44708	0.006
	44709	0.0094
	44710	0.0107
	44711	0.0097
	44712	0.0083
	44713	0.0083
	44714	0.0111
	44715	0.0145
	44716	0.0149
	44717	0.0124
	44718	0.0106
	44719	0.011
	44720	0.0128
	44721	0.0144
	44722	0.0151
	44723	0.0159
	44724	0.0159
	44725	0.0134
	44726	0.0105
	44727	0.0097
	44728	0.0115
	44729	0.0134
	44730	0.0119
	44731	0.0086
	44732	0.0068
	44733	0.0074
	44734	0.0089
	44735	0.0095
	44736	0.008
	44737	0.0057
	44738	0.005
	44739	0.0063
	44740	0.0078
	44741	0.0077
	44742	0.0065
	44743	0.0054
	44744	0.0045
	44745	0.0044
	44746	0.0058
	44747	0.007
	44748	0.0064
	44749	0.0054
	44750	0.0054
	44751	0.0058
	44752	0.0059
	44753	0.0054
	44754	0.0053
	44755	0.0058
	44756	0.0055
	44757	0.005
	44758	0.0052
	44759	0.0059
	44760	0.0064
	44761	0.005
	44762	0.0039
	44763	0.0043
	44764	0.0065
	44765	0.009
	44766	0.0076
	44767	0.0046
	44768	0.0042
	44769	0.011
	44770	0.0157
	44771	0.0085
	44772	0.0028
	44773	0.0033
	44774	0.0088
	44775	0.0277
	44776	0.0362
	44777	0.0169
	44778	0.0035
	44779	0.0139
	44780	0.0263
	44781	0.0208
	44782	0.0092
	44783	0.0048
	44784	0.0036
	44785	0.0152
	44786	0.0334
	44787	0.0285
	44788	0.0102
	44789	0.0023
	44790	0.0047
	44791	0.0133
	44792	0.0159
	44793	0.0078
	44794	0.0027
	44795	0.0065
	44796	0.0107
	44797	0.0084
	44798	0.0035
	44799	0.0021
	44800	0.0046
	44801	0.008
	44802	0.0077
	44803	0.005
	44804	0.0043
	44805	0.0053
	44806	0.006
	44807	0.0055
	44808	0.0046
	44809	0.0052
	44810	0.0068
	44811	0.0071
	44812	0.0071
	44813	0.0091
	44814	0.0103
	44815	0.0084
	44816	0.0073
	44817	0.0097
	44818	0.0123
	44819	0.01
	44820	0.006
	44821	0.0062
	44822	0.0089
	44823	0.0099
	44824	0.0078
	44825	0.0056
	44826	0.0054
	44827	0.0054
	44828	0.0051
	44829	0.0049
	44830	0.0047
	44831	0.0052
	44832	0.0061
	44833	0.0061
	44834	0.0056
	44835	0.0055
	44836	0.0061
	44837	0.007
	44838	0.007
	44839	0.0062
	44840	0.0046
	44841	0.0031
	44842	0.0026
	44843	0.0031
	44844	0.0048
	44845	0.0055
	44846	0.0047
	44847	0.004
	44848	0.0043
	44849	0.0053
	44850	0.0069
	44851	0.0102
	44852	0.0135
	44853	0.0132
	44854	0.0098
	44855	0.0086
	44856	0.013
	44857	0.0184
	44858	0.0169
	44859	0.0117
	44860	0.011
	44861	0.0142
	44862	0.015
	44863	0.0104
	44864	0.0053
	44865	0.0045
	44866	0.0094
	44867	0.0163
	44868	0.0168
	44869	0.0108
	44870	0.0079
	44871	0.0122
	44872	0.018
	44873	0.0182
	44874	0.0138
	44875	0.0102
	44876	0.01
	44877	0.012
	44878	0.0124
	44879	0.0104
	44880	0.0081
	44881	0.0068
	44882	0.0078
	44883	0.0094
	44884	0.0091
	44885	0.0071
	44886	0.0041
	44887	0.0023
	44888	0.0028
	44889	0.0048
	44890	0.0069
	44891	0.0073
	44892	0.0056
	44893	0.0042
	44894	0.0054
	44895	0.0085
	44896	0.0107
	44897	0.0102
	44898	0.0084
	44899	0.0078
	44900	0.0094
	44901	0.0116
	44902	0.0113
	44903	0.0088
	44904	0.0073
	44905	0.0086
	44906	0.0119
	44907	0.0159
	44908	0.018
	44909	0.0173
	44910	0.0162
	44911	0.0164
	44912	0.0161
	44913	0.0153
	44914	0.0155
	44915	0.0171
	44916	0.0182
	44917	0.0159
	44918	0.0127
	44919	0.0111
	44920	0.0096
	44921	0.0085
	44922	0.0113
	44923	0.0168
	44924	0.0169
	44925	0.0122
	44926	0.0097
	44927	0.0103
	44928	0.0096
	44929	0.0072
	44930	0.007
	44931	0.0104
	44932	0.0128
	44933	0.0102
	44934	0.0066
	44935	0.0075
	44936	0.0117
	44937	0.0135
	44938	0.0099
	44939	0.0065
	44940	0.0069
	44941	0.0076
	44942	0.0065
	44943	0.0059
	44944	0.0078
	44945	0.0104
	44946	0.0104
	44947	0.0089
	44948	0.0084
	44949	0.006
	44950	0.0027
	44951	0.0021
	44952	0.0052
	44953	0.0095
	44954	0.009
	44955	0.005
	44956	0.0036
	44957	0.0057
	44958	0.008
	44959	0.0077
	44960	0.0067
	44961	0.0066
	44962	0.0055
	44963	0.0033
	44964	0.0033
	44965	0.0068
	44966	0.008
	44967	0.0039
	44968	0.0009
	44969	0.0009
	44970	0.0026
	44971	0.0042
	44972	0.0045
	44973	0.0063
	44974	0.0081
	44975	0.0084
	44976	0.0082
	44977	0.0075
	44978	0.0078
	44979	0.0089
	44980	0.0089
	44981	0.0081
	44982	0.0078
	44983	0.0081
	44984	0.0083
	44985	0.0076
	44986	0.0059
	44987	0.0044
	44988	0.0051
	44989	0.0077
	44990	0.0083
	44991	0.0057
	44992	0.0035
	44993	0.0041
	44994	0.0058
	44995	0.0054
	44996	0.0034
	44997	0.0023
	44998	0.0029
	44999	0.0047
	45000	0.0054
	45001	0.0045
	45002	0.0042
	45003	0.005
	45004	0.0048
	45005	0.0036
	45006	0.0028
	45007	0.0035
	45008	0.0037
	45009	0.0023
	45010	0.0009
	45011	0.0007
	45012	0.0011
	45013	0.0011
	45014	0.0006
	45015	0.0004
	45016	0.0007
	45017	0.001
	45018	0.0009
	45019	0.0007
	45020	0.0006
	45021	0.0008
	45022	0.001
	45023	0.0012
	45024	0.0014
	45025	0.0019
	45026	0.0029
	45027	0.0035
	45028	0.0033
	45029	0.003
	45030	0.0031
	45031	0.0032
	45032	0.0026
	45033	0.0014
	45034	0.0005
	45035	0.0003
	45036	0.0009
	45037	0.0014
	45038	0.0009
	45039	0.0017
	45040	0.0042
	45041	0.0049
	45042	0.0046
	45043	0.0054
	45044	0.0082
	45045	0.0123
	45046	0.0134
	45047	0.011
	45048	0.0099
	45049	0.0133
	45050	0.0172
	45051	0.0164
	45052	0.0126
	45053	0.011
	45054	0.0136
	45055	0.0161
	45056	0.0141
	45057	0.0095
	45058	0.0071
	45059	0.0084
	45060	0.0111
	45061	0.012
	45062	0.0104
	45063	0.0082
	45064	0.0071
	45065	0.0061
	45066	0.0043
	45067	0.0029
	45068	0.0023
	45069	0.0015
	45070	0.0008
	45071	0.0006
	45072	0.001
	45073	0.0016
	45074	0.0021
	45075	0.0024
	45076	0.0029
	45077	0.0041
	45078	0.0063
	45079	0.0091
	45080	0.0107
	45081	0.0102
	45082	0.0096
	45083	0.0111
	45084	0.0132
	45085	0.013
	45086	0.0122
	45087	0.0125
	45088	0.0115
	45089	0.0086
	45090	0.0066
	45091	0.0075
	45092	0.0098
	45093	0.0107
	45094	0.0091
	45095	0.0062
	45096	0.0045
	45097	0.004
	45098	0.0039
	45099	0.0039
	45100	0.0032
	45101	0.0024
	45102	0.0018
	45103	0.0017
	45104	0.0024
	45105	0.004
	45106	0.0041
	45107	0.0018
	45108	0.0003
	45109	0.0002
	45110	0.0003
	45111	0.0003
	45112	0.0007
	45113	0.0019
	45114	0.0027
	45115	0.0028
	45116	0.0027
	45117	0.0028
	45118	0.0034
	45119	0.0039
	45120	0.0042
	45121	0.0048
	45122	0.0043
	45123	0.0033
	45124	0.0035
	45125	0.0033
	45126	0.002
	45127	0.0016
	45128	0.0031
	45129	0.0044
	45130	0.0044
	45131	0.0037
	45132	0.0031
	45133	0.0034
	45134	0.0044
	45135	0.0052
	45136	0.0056
	45137	0.0052
	45138	0.003
	45139	0.0018
	45140	0.0029
	45141	0.0035
	45142	0.0022
	45143	0.0007
	45144	0.0003
	45145	0.0002
	45146	0.0003
	45147	0.0009
	45148	0.0018
	45149	0.002
	45150	0.0011
	45151	0.0004
	45152	0.0005
	45153	0.0015
	45154	0.0026
	45155	0.0027
	45156	0.0025
	45157	0.0028
	45158	0.003
	45159	0.0037
	45160	0.0051
	45161	0.0056
	45162	0.0046
	45163	0.0037
	45164	0.0055
	45165	0.0091
	45166	0.0107
	45167	0.009
	45168	0.0063
	45169	0.0049
	45170	0.0052
	45171	0.0057
	45172	0.0059
	45173	0.0068
	45174	0.0075
	45175	0.007
	45176	0.0063
	45177	0.0054
	45178	0.0045
	45179	0.0046
	45180	0.005
	45181	0.0054
	45182	0.0067
	45183	0.0089
	45184	0.0095
	45185	0.0082
	45186	0.0064
	45187	0.0066
	45188	0.0095
	45189	0.0103
	45190	0.0069
	45191	0.0037
	45192	0.0034
	45193	0.0043
	45194	0.0042
	45195	0.0026
	45196	0.0016
	45197	0.0023
	45198	0.0029
	45199	0.003
	45200	0.0026
	45201	0.0014
	45202	0.0008
	45203	0.001
	45204	0.0016
	45205	0.0028
	45206	0.0033
	45207	0.0022
	45208	0.0016
	45209	0.0025
	45210	0.0037
	45211	0.0038
	45212	0.0031
	45213	0.0028
	45214	0.003
	45215	0.0032
	45216	0.0026
	45217	0.0022
	45218	0.0028
	45219	0.0033
	45220	0.0031
	45221	0.0028
	45222	0.0036
	45223	0.0033
	45224	0.0016
	45225	0.0009
	45226	0.0011
	45227	0.0013
	45228	0.0011
	45229	0.0008
	45230	0.0011
	45231	0.0025
	45232	0.0032
	45233	0.0018
	45234	0.0006
	45235	0.0007
	45236	0.0011
	45237	0.0014
	45238	0.0014
	45239	0.0019
	45240	0.0037
	45241	0.0085
	45242	0.0138
	45243	0.0147
	45244	0.0138
	45245	0.0146
	45246	0.0141
	45247	0.0113
	45248	0.0097
	45249	0.013
	45250	0.0162
	45251	0.0113
	45252	0.0046
	45253	0.0033
	45254	0.0036
	45255	0.0029
	45256	0.0022
	45257	0.0017
	45258	0.0017
	45259	0.0022
	45260	0.0026
	45261	0.0026
	45262	0.0024
	45263	0.0025
	45264	0.0027
	45265	0.0026
	45266	0.002
	45267	0.0017
	45268	0.0018
	45269	0.0018
	45270	0.0016
	45271	0.0016
	45272	0.0018
	45273	0.0019
	45274	0.0021
	45275	0.0029
	45276	0.0041
	45277	0.0043
	45278	0.004
	45279	0.0051
	45280	0.0081
	45281	0.0096
	45282	0.0077
	45283	0.005
	45284	0.0031
	45285	0.0019
	45286	0.0018
	45287	0.003
	45288	0.0048
	45289	0.0049
	45290	0.0034
	45291	0.002
	45292	0.0018
	45293	0.0019
	45294	0.0018
	45295	0.0016
	45296	0.0016
	45297	0.0016
	45298	0.0017
	45299	0.0025
	45300	0.0035
	45301	0.0065
	45302	0.0121
	45303	0.0149
	45304	0.0142
	45305	0.014
	45306	0.0145
	45307	0.0158
	45308	0.0195
	45309	0.0251
	45310	0.0284
	45311	0.026
	45312	0.0228
	45313	0.0241
	45314	0.0263
	45315	0.0254
	45316	0.0239
	45317	0.0237
	45318	0.0245
	45319	0.0254
	45320	0.024
	45321	0.0215
	45322	0.0193
	45323	0.0159
	45324	0.0119
	45325	0.0117
	45326	0.0116
	45327	0.0081
	45328	0.0067
	45329	0.007
	45330	0.0066
	45331	0.0076
	45332	0.009
	45333	0.008
	45334	0.0059
	45335	0.0051
	45336	0.0065
	45337	0.008
	45338	0.0076
	45339	0.0059
	45340	0.0046
	45341	0.0056
	45342	0.0073
	45343	0.0064
	45344	0.0039
	45345	0.0024
	45346	0.0018
	45347	0.0016
	45348	0.0017
	45349	0.0017
	45350	0.0016
	45351	0.0033
	45352	0.005
	45353	0.004
	45354	0.0035
	45355	0.0044
	45356	0.0035
	45357	0.0023
	45358	0.0041
	45359	0.0093
	45360	0.0116
	45361	0.0073
	45362	0.0034
	45363	0.0024
	45364	0.0019
	45365	0.002
	45366	0.0024
	45367	0.0023
	45368	0.0016
	45369	0.0015
	45370	0.0023
	45371	0.004
	45372	0.0048
	45373	0.0032
	45374	0.0024
	45375	0.0031
	45376	0.0028
	45377	0.002
	45378	0.0016
	45379	0.0027
	45380	0.0073
	45381	0.0104
	45382	0.0071
	45383	0.0038
	45384	0.0057
	45385	0.0098
	45386	0.01
	45387	0.0062
	45388	0.0046
	45389	0.0057
	45390	0.0047
	45391	0.0021
	45392	0.0011
	45393	0.0011
	45394	0.0007
	45395	0.0004
	45396	0.0005
	45397	0.0008
	45398	0.001
	45399	0.0007
	45400	0.0004
	45401	0.0004
	45402	0.0009
	45403	0.0013
	45404	0.0011
	45405	0.0007
	45406	0.0006
	45407	0.0008
	45408	0.0009
	45409	0.0008
	45410	0.0006
	45411	0.0008
	45412	0.0017
	45413	0.0026
	45414	0.0024
	45415	0.0013
	45416	0.0005
	45417	0.0003
	45418	0.0008
	45419	0.0016
	45420	0.0015
	45421	0.0006
	45422	0.0001
	45423	0.0002
	45424	0.0004
	45425	0.001
	45426	0.0016
	45427	0.0018
	45428	0.0015
	45429	0.0011
	45430	0.0007
	45431	0.0005
	45432	0.001
	45433	0.0017
	45434	0.0019
	45435	0.0013
	45436	0.001
	45437	0.0011
	45438	0.0011
	45439	0.0007
	45440	0.0003
	45441	0.0003
	45442	0.0007
	45443	0.0033
	45444	0.0066
	45445	0.0064
	45446	0.0054
	45447	0.0062
	45448	0.007
	45449	0.0083
	45450	0.0121
	45451	0.0147
	45452	0.011
	45453	0.0055
	45454	0.0041
	45455	0.0063
	45456	0.0083
	45457	0.0066
	45458	0.0033
	45459	0.0034
	45460	0.0082
	45461	0.0121
	45462	0.0096
	45463	0.0048
	45464	0.0047
	45465	0.0066
	45466	0.0048
	45467	0.0016
	45468	0.0007
	45469	0.0018
	45470	0.0039
	45471	0.005
	45472	0.0041
	45473	0.0026
	45474	0.002
	45475	0.0024
	45476	0.0025
	45477	0.0032
	45478	0.0054
	45479	0.0065
	45480	0.0052
	45481	0.0039
	45482	0.0037
	45483	0.003
	45484	0.0017
	45485	0.0017
	45486	0.0026
	45487	0.0027
	45488	0.0021
	45489	0.0018
	45490	0.0026
	45491	0.0033
	45492	0.0029
	45493	0.0026
	45494	0.0035
	45495	0.0059
	45496	0.0079
	45497	0.0067
	45498	0.0041
	45499	0.0039
	45500	0.0059
	45501	0.0069
	45502	0.0055
	45503	0.0042
	45504	0.0041
	45505	0.0048
	45506	0.0048
	45507	0.003
	45508	0.0016
	45509	0.0012
	45510	0.0015
	45511	0.0047
	45512	0.0097
	45513	0.0108
	45514	0.0096
	45515	0.0114
	45516	0.0147
	45517	0.0168
	45518	0.0184
	45519	0.022
	45520	0.028
	45521	0.0344
	45522	0.0352
	45523	0.0258
	45524	0.0146
	45525	0.0113
	45526	0.0194
	45527	0.0337
	45528	0.0359
	45529	0.0224
	45530	0.0112
	45531	0.0117
	45532	0.0247
	45533	0.0423
	45534	0.0453
	45535	0.0337
	45536	0.0258
	45537	0.0279
	45538	0.0343
	45539	0.0383
	45540	0.0367
	45541	0.0316
	45542	0.0275
	45543	0.0269
	45544	0.0261
	45545	0.0197
	45546	0.0097
	45547	0.0031
	45548	0.0012
	45549	0.0009
	45550	0.0015
	45551	0.0033
	45552	0.006
	45553	0.0087
	45554	0.011
	45555	0.0104
	45556	0.006
	45557	0.002
	45558	0.0009
	45559	0.0012
	45560	0.0009
	45561	0.0005
	45562	0.0007
	45563	0.0017
	45564	0.004
	45565	0.0049
	45566	0.0028
	45567	0.0016
	45568	0.0046
	45569	0.009
	45570	0.0085
	45571	0.0054
	45572	0.0047
	45573	0.0044
	45574	0.0062
	45575	0.0085
	45576	0.0069
	45577	0.0042
	45578	0.0036
	45579	0.0051
	45580	0.0076
	45581	0.0084
	45582	0.0069
	45583	0.0063
	45584	0.0077
	45585	0.0084
	45586	0.0071
	45587	0.0065
	45588	0.0071
	45589	0.0061
	45590	0.0049
	45591	0.0057
	45592	0.0073
	45593	0.0086
	45594	0.0085
	45595	0.006
	45596	0.0049
	45597	0.005
	45598	0.0034
	45599	0.0026
	45600	0.0025
	45601	0.0017
	45602	0.0011
	45603	0.0016
	45604	0.003
	45605	0.0042
	45606	0.0042
	45607	0.0031
	45608	0.0019
	45609	0.0015
	45610	0.0017
	45611	0.002
	45612	0.0021
	45613	0.0022
	45614	0.0023
	45615	0.0017
	45616	0.0013
	45617	0.0017
	45618	0.0024
	45619	0.0033
	45620	0.0032
	45621	0.0028
	45622	0.0031
	45623	0.004
	45624	0.0045
	45625	0.0035
	45626	0.0022
	45627	0.0023
	45628	0.0024
	45629	0.0018
	45630	0.0012
	45631	0.001
	45632	0.001
	45633	0.001
	45634	0.0006
	45635	0.0003
	45636	0.0004
	45637	0.0008
	45638	0.0012
	45639	0.001
	45640	0.0004
	45641	0.0002
	45642	0.0006
	45643	0.0015
	45644	0.0018
	45645	0.0009
	45646	0.0004
	45647	0.0013
	45648	0.0028
	45649	0.0032
	45650	0.002
	45651	0.001
	45652	0.0029
	45653	0.006
	45654	0.0045
	45655	0.0014
	45656	0.0004
	45657	0.0006
	45658	0.0015
	45659	0.0022
	45660	0.0034
	45661	0.0047
	45662	0.0047
	45663	0.004
	45664	0.0031
	45665	0.0018
	45666	0.0009
	45667	0.0005
	45668	0.0011
	45669	0.0042
	45670	0.008
	45671	0.0076
	45672	0.0039
	45673	0.0021
	45674	0.0026
	45675	0.0047
	45676	0.0064
	45677	0.0047
	45678	0.002
	45679	0.0013
	45680	0.0044
	45681	0.0076
	45682	0.0052
	45683	0.002
	45684	0.0008
	45685	0.0004
	45686	0.0012
	45687	0.0021
	45688	0.0022
	45689	0.0022
	45690	0.0027
	45691	0.0028
	45692	0.0019
	45693	0.0012
	45694	0.0018
	45695	0.0034
	45696	0.0037
	45697	0.0025
	45698	0.0016
	45699	0.0019
	45700	0.0028
	45701	0.0029
	45702	0.0019
	45703	0.0012
	45704	0.0015
	45705	0.0024
	45706	0.0029
	45707	0.0024
	45708	0.0017
	45709	0.0019
	45710	0.0024
	45711	0.0021
	45712	0.0012
	45713	0.0007
	45714	0.0004
	45715	0.0003
	45716	0.0006
	45717	0.0034
	45718	0.0098
	45719	0.0163
	45720	0.0191
	45721	0.0207
	45722	0.0232
	45723	0.0248
	45724	0.024
	45725	0.022
	45726	0.0219
	45727	0.023
	45728	0.0215
	45729	0.0171
	45730	0.0138
	45731	0.0132
	45732	0.014
	45733	0.0125
	45734	0.0072
	45735	0.0027
	45736	0.0026
	45737	0.0075
	45738	0.0126
	45739	0.0111
	45740	0.0071
	45741	0.0084
	45742	0.0135
	45743	0.0143
	45744	0.0104
	45745	0.0076
	45746	0.0085
	45747	0.0157
	45748	0.0227
	45749	0.019
	45750	0.0124
	45751	0.0098
	45752	0.0081
	45753	0.0083
	45754	0.0131
	45755	0.0154
	45756	0.0097
	45757	0.0045
	45758	0.0045
	45759	0.0078
	45760	0.0102
	45761	0.0084
	45762	0.0056
	45763	0.0041
	45764	0.0056
	45765	0.0072
	45766	0.0048
	45767	0.0021
	45768	0.0023
	45769	0.0042
	45770	0.0048
	45771	0.0033
	45772	0.0019
	45773	0.0025
	45774	0.003
	45775	0.0016
	45776	0.0004
	45777	0.0005
	45778	0.0006
	45779	0.0004
	45780	0.0003
	45781	0.0007
	45782	0.0012
	45783	0.0011
	45784	0.0009
	45785	0.0008
	45786	0.0009
	45787	0.0017
	45788	0.0035
	45789	0.0042
	45790	0.0022
	45791	0.0006
	45792	0.0004
	45793	0.0009
	45794	0.0024
	45795	0.0048
	45796	0.0073
	45797	0.0089
	45798	0.0089
	45799	0.0075
	45800	0.0063
	45801	0.0056
	45802	0.0047
	45803	0.0034
	45804	0.0023
	45805	0.0021
	45806	0.0028
	45807	0.0034
	45808	0.0026
	45809	0.0013
	45810	0.001
	45811	0.0019
	45812	0.0038
	45813	0.0054
	45814	0.0052
	45815	0.0043
	45816	0.0033
	45817	0.002
	45818	0.0013
	45819	0.0017
	45820	0.0022
	45821	0.0021
	45822	0.0019
	45823	0.0018
	45824	0.0012
	45825	0.0008
	45826	0.0007
	45827	0.0011
	45828	0.002
	45829	0.0038
	45830	0.0065
	45831	0.0081
	45832	0.0067
	45833	0.0056
	45834	0.0063
	45835	0.0078
	45836	0.0099
	45837	0.009
	45838	0.0054
	45839	0.0032
	45840	0.0028
	45841	0.003
	45842	0.0031
	45843	0.0034
	45844	0.0033
	45845	0.0027
	45846	0.0026
	45847	0.0035
	45848	0.0042
	45849	0.0049
	45850	0.0054
	45851	0.0058
	45852	0.0061
	45853	0.0052
	45854	0.0041
	45855	0.0047
	45856	0.0048
	45857	0.0039
	45858	0.0031
	45859	0.0028
	45860	0.0035
	45861	0.0042
	45862	0.004
	45863	0.0039
	45864	0.0047
	45865	0.0061
	45866	0.0057
	45867	0.0044
	45868	0.0046
	45869	0.0058
	45870	0.0059
	45871	0.0049
	45872	0.0047
	45873	0.0054
	45874	0.0053
	45875	0.004
	45876	0.0026
	45877	0.0014
	45878	0.0006
	45879	0.0007
	45880	0.0016
	45881	0.0025
	45882	0.0027
	45883	0.0022
	45884	0.0015
	45885	0.0014
	45886	0.0018
	45887	0.0028
	45888	0.0039
	45889	0.0039
	45890	0.0038
	45891	0.0045
	45892	0.0045
	45893	0.0033
	45894	0.0017
	45895	0.0009
	45896	0.0013
	45897	0.0035
	45898	0.0057
	45899	0.0061
	45900	0.0057
	45901	0.0062
	45902	0.0068
	45903	0.0062
	45904	0.0051
	45905	0.0055
	45906	0.0102
	45907	0.0159
	45908	0.0155
	45909	0.0108
	45910	0.0078
	45911	0.0067
	45912	0.0063
	45913	0.0067
	45914	0.0065
	45915	0.0056
	45916	0.0044
	45917	0.0036
	45918	0.0035
	45919	0.0045
	45920	0.0061
	45921	0.0066
	45922	0.0054
	45923	0.0049
	45924	0.0064
	45925	0.0079
	45926	0.0068
	45927	0.004
	45928	0.0029
	45929	0.0048
	45930	0.0079
	45931	0.0083
	45932	0.0058
	45933	0.0039
	45934	0.0037
	45935	0.0033
	45936	0.0022
	45937	0.0012
	45938	0.0009
	45939	0.0007
	45940	0.0008
	45941	0.0009
	45942	0.0009
	45943	0.0008
	45944	0.001
	45945	0.0013
	45946	0.0017
	45947	0.0017
	45948	0.0012
	45949	0.0011
	45950	0.0022
	45951	0.0046
	45952	0.0054
	45953	0.003
	45954	0.001
	45955	0.0008
	45956	0.0017
	45957	0.003
	45958	0.0035
	45959	0.0038
	45960	0.0049
	45961	0.0059
	45962	0.0064
	45963	0.0075
	45964	0.0086
	45965	0.0087
	45966	0.0081
	45967	0.0077
	45968	0.0082
	45969	0.0094
	45970	0.0096
	45971	0.0081
	45972	0.0061
	45973	0.0064
	45974	0.0087
	45975	0.0091
	45976	0.0073
	45977	0.0056
	45978	0.0057
	45979	0.0068
	45980	0.0074
	45981	0.0061
	45982	0.0039
	45983	0.0039
	45984	0.0064
	45985	0.0078
	45986	0.0057
	45987	0.003
	45988	0.0022
	45989	0.003
	45990	0.0048
	45991	0.0065
	45992	0.007
	45993	0.0061
	45994	0.0045
	45995	0.003
	45996	0.0023
	45997	0.002
[truncated: 8,003 more rows]

## Sheet: Figure 4e
Figure 4e
	Mass (Da)	cat-GFP-leptin				Non-cropped image of SDS-PAGE.
	42000	0.03033
	42001	0.03176
	42002	0.033
	42003	0.03387
	42004	0.03425
	42005	0.03419
	42006	0.03377
	42007	0.03311
	42008	0.03231
	42009	0.0315
	42010	0.03074
	42011	0.03001
	42012	0.02935
	42013	0.02878
	42014	0.02834
	42015	0.02811
	42016	0.02815
	42017	0.0284
	42018	0.02877
	42019	0.02913
	42020	0.02942
	42021	0.02955
	42022	0.02949
	42023	0.02921
	42024	0.02875
	42025	0.02819
	42026	0.02763
	42027	0.02711
	42028	0.02664
	42029	0.02618
	42030	0.02571
	42031	0.02516
	42032	0.02453
	42033	0.02383
	42034	0.02306
	42035	0.02225
	42036	0.02143
	42037	0.02064
	42038	0.01986
	42039	0.01915
	42040	0.01852
	42041	0.01799
	42042	0.01763
	42043	0.01747
	42044	0.01757
	42045	0.01803
	42046	0.01891
	42047	0.02032
	42048	0.02233
	42049	0.02501
	42050	0.02832
	42051	0.03216
	42052	0.03631
	42053	0.04048
	42054	0.04433
	42055	0.04745
	42056	0.04956
	42057	0.05057
	42058	0.05061
	42059	0.04992
	42060	0.04878
	42061	0.04747
	42062	0.04615
	42063	0.04494
	42064	0.04389
	42065	0.04305
	42066	0.04244
	42067	0.04209
	42068	0.04196
	42069	0.04207
	42070	0.04237
	42071	0.04282
	42072	0.04333
	42073	0.04381
	42074	0.04416
	42075	0.04431
	42076	0.04412
	42077	0.04351
	42078	0.04239
	42079	0.04066
	42080	0.03839
	42081	0.03577
	42082	0.03306
	42083	0.0305
	42084	0.02821
	42085	0.0263
	42086	0.02486
	42087	0.02393
	42088	0.02359
	42089	0.02395
	42090	0.02508
	42091	0.02698
	42092	0.02946
	42093	0.03229
	42094	0.03529
	42095	0.03842
	42096	0.04164
	42097	0.04475
	42098	0.0475
	42099	0.04971
	42100	0.05134
	42101	0.05249
	42102	0.05328
	42103	0.0537
	42104	0.05361
	42105	0.05286
	42106	0.05132
	42107	0.04898
	42108	0.0459
	42109	0.04227
	42110	0.03834
	42111	0.03441
	42112	0.03072
	42113	0.02744
	42114	0.02463
	42115	0.02229
	42116	0.02043
	42117	0.01899
	42118	0.01798
	42119	0.01731
	42120	0.01691
	42121	0.01667
	42122	0.01653
	42123	0.01643
	42124	0.0164
	42125	0.01643
	42126	0.01653
	42127	0.01668
	42128	0.01688
	42129	0.01708
	42130	0.01719
	42131	0.01715
	42132	0.01694
	42133	0.01656
	42134	0.01608
	42135	0.01557
	42136	0.0151
	42137	0.01466
	42138	0.01425
	42139	0.01385
	42140	0.01351
	42141	0.01328
	42142	0.01322
	42143	0.01336
	42144	0.01371
	42145	0.01421
	42146	0.01484
	42147	0.01554
	42148	0.01637
	42149	0.01739
	42150	0.01875
	42151	0.02062
	42152	0.02304
	42153	0.02583
	42154	0.02863
	42155	0.03091
	42156	0.03217
	42157	0.03222
	42158	0.03113
	42159	0.02924
	42160	0.02701
	42161	0.02482
	42162	0.02292
	42163	0.02136
	42164	0.0201
	42165	0.01908
	42166	0.0182
	42167	0.01741
	42168	0.01672
	42169	0.01617
	42170	0.01585
	42171	0.01575
	42172	0.01586
	42173	0.01615
	42174	0.01658
	42175	0.01716
	42176	0.01787
	42177	0.01874
	42178	0.01978
	42179	0.02091
	42180	0.02204
	42181	0.02301
	42182	0.02376
	42183	0.02429
	42184	0.02476
	42185	0.02532
	42186	0.02608
	42187	0.0271
	42188	0.02837
	42189	0.02985
	42190	0.03142
	42191	0.03292
	42192	0.03419
	42193	0.03508
	42194	0.03554
	42195	0.03555
	42196	0.03513
	42197	0.03433
	42198	0.03318
	42199	0.0317
	42200	0.02996
	42201	0.02803
	42202	0.02603
	42203	0.02401
	42204	0.02204
	42205	0.02023
	42206	0.01862
	42207	0.01733
	42208	0.01639
	42209	0.01585
	42210	0.01572
	42211	0.01603
	42212	0.01685
	42213	0.01828
	42214	0.02044
	42215	0.02342
	42216	0.02725
	42217	0.03176
	42218	0.03662
	42219	0.04135
	42220	0.04546
	42221	0.04845
	42222	0.05002
	42223	0.05015
	42224	0.04897
	42225	0.04685
	42226	0.04413
	42227	0.04111
	42228	0.03799
	42229	0.03496
	42230	0.03211
	42231	0.02952
	42232	0.02723
	42233	0.02525
	42234	0.02356
	42235	0.0222
	42236	0.02114
	42237	0.02042
	42238	0.02001
	42239	0.01992
	42240	0.02019
	42241	0.02084
	42242	0.02188
	42243	0.02321
	42244	0.02472
	42245	0.02627
	42246	0.02779
	42247	0.0292
	42248	0.03049
	42249	0.03161
	42250	0.03254
	42251	0.03328
	42252	0.03377
	42253	0.03392
	42254	0.03375
	42255	0.03326
	42256	0.03252
	42257	0.03158
	42258	0.03051
	42259	0.02941
	42260	0.02833
	42261	0.02734
	42262	0.02649
	42263	0.02579
	42264	0.02526
	42265	0.02488
	42266	0.02465
	42267	0.02451
	42268	0.02445
	42269	0.02447
	42270	0.02459
	42271	0.02487
	42272	0.02537
	42273	0.02611
	42274	0.02709
	42275	0.02831
	42276	0.02971
	42277	0.03122
	42278	0.03276
	42279	0.03423
	42280	0.03555
	42281	0.03661
	42282	0.03736
	42283	0.03774
	42284	0.03771
	42285	0.03721
	42286	0.03625
	42287	0.03486
	42288	0.03322
	42289	0.03165
	42290	0.03052
	42291	0.03007
	42292	0.0301
	42293	0.03006
	42294	0.02929
	42295	0.02752
	42296	0.02492
	42297	0.02196
	42298	0.01905
	42299	0.01655
	42300	0.0146
	42301	0.01322
	42302	0.01229
	42303	0.01173
	42304	0.01138
	42305	0.01121
	42306	0.01117
	42307	0.01123
	42308	0.01136
	42309	0.01153
	42310	0.01171
	42311	0.01188
	42312	0.01208
	42313	0.01229
	42314	0.01259
	42315	0.01297
	42316	0.0135
	42317	0.01419
	42318	0.01506
	42319	0.01615
	42320	0.01746
	42321	0.01898
	42322	0.02064
	42323	0.02228
	42324	0.02372
	42325	0.02483
	42326	0.02558
	42327	0.02608
	42328	0.02645
	42329	0.02684
	42330	0.02735
	42331	0.02803
	42332	0.02887
	42333	0.02983
	42334	0.03083
	42335	0.03186
	42336	0.03285
	42337	0.03376
	42338	0.03449
	42339	0.03502
	42340	0.03538
	42341	0.03552
	42342	0.03534
	42343	0.03475
	42344	0.03372
	42345	0.03235
	42346	0.03081
	42347	0.02925
	42348	0.02777
	42349	0.0264
	42350	0.02515
	42351	0.02407
	42352	0.0232
	42353	0.02259
	42354	0.02234
	42355	0.02256
	42356	0.02333
	42357	0.02459
	42358	0.0261
	42359	0.0275
	42360	0.02848
	42361	0.0289
	42362	0.02873
	42363	0.02802
	42364	0.02691
	42365	0.02557
	42366	0.02423
	42367	0.02308
	42368	0.02227
	42369	0.02186
	42370	0.02188
	42371	0.02232
	42372	0.02313
	42373	0.02419
	42374	0.02538
	42375	0.02658
	42376	0.02768
	42377	0.02864
	42378	0.0295
	42379	0.03039
	42380	0.03147
	42381	0.03294
	42382	0.03481
	42383	0.03705
	42384	0.03945
	42385	0.0418
	42386	0.04396
	42387	0.04578
	42388	0.04706
	42389	0.04763
	42390	0.04738
	42391	0.04626
	42392	0.04437
	42393	0.04194
	42394	0.03927
	42395	0.03668
	42396	0.03436
	42397	0.03236
	42398	0.03069
	42399	0.02926
	42400	0.02799
	42401	0.02683
	42402	0.02575
	42403	0.02477
	42404	0.02396
	42405	0.02337
	42406	0.02308
	42407	0.02314
	42408	0.0236
	42409	0.02445
	42410	0.02559
	42411	0.02686
	42412	0.02799
	42413	0.0287
	42414	0.02888
	42415	0.02865
	42416	0.02834
	42417	0.02831
	42418	0.0288
	42419	0.0299
	42420	0.03145
	42421	0.03311
	42422	0.03441
	42423	0.03498
	42424	0.0347
	42425	0.03368
	42426	0.03222
	42427	0.03063
	42428	0.02922
	42429	0.02815
	42430	0.02751
	42431	0.02728
	42432	0.02746
	42433	0.02797
	42434	0.02876
	42435	0.02978
	42436	0.03102
	42437	0.0324
	42438	0.0339
	42439	0.03545
	42440	0.03703
	42441	0.03859
	42442	0.04013
	42443	0.04168
	42444	0.0433
	42445	0.04511
	42446	0.04716
	42447	0.04958
	42448	0.05234
	42449	0.05518
	42450	0.05762
	42451	0.05901
	42452	0.05874
	42453	0.05652
	42454	0.05257
	42455	0.04756
	42456	0.04227
	42457	0.03727
	42458	0.03288
	42459	0.02922
	42460	0.02624
	42461	0.02389
	42462	0.02205
	42463	0.02058
	42464	0.01942
	42465	0.0185
	42466	0.01776
	42467	0.0172
	42468	0.01678
	42469	0.01652
	42470	0.01641
	42471	0.01646
	42472	0.01667
	42473	0.01708
	42474	0.01769
	42475	0.01854
	42476	0.01966
	42477	0.02108
	42478	0.02281
	42479	0.0249
	42480	0.02735
	42481	0.03019
	42482	0.03342
	42483	0.03706
	42484	0.04105
	42485	0.04523
	42486	0.04939
	42487	0.05323
	42488	0.05635
	42489	0.05839
	42490	0.05914
	42491	0.05857
	42492	0.05692
	42493	0.05452
	42494	0.05174
	42495	0.04894
	42496	0.04634
	42497	0.04411
	42498	0.04228
	42499	0.04085
	42500	0.03976
	42501	0.03895
	42502	0.03834
	42503	0.03782
	42504	0.03736
	42505	0.03691
	42506	0.03646
	42507	0.03597
	42508	0.03544
	42509	0.03488
	42510	0.03428
	42511	0.03365
	42512	0.03297
	42513	0.03222
	42514	0.03141
	42515	0.03058
	42516	0.02982
	42517	0.02914
	42518	0.02857
	42519	0.02811
	42520	0.02777
	42521	0.02757
	42522	0.02749
	42523	0.02747
	42524	0.02746
	42525	0.02738
	42526	0.02722
	42527	0.0269
	42528	0.02647
	42529	0.02599
	42530	0.02551
	42531	0.02505
	42532	0.02454
	42533	0.02396
	42534	0.02326
	42535	0.02245
	42536	0.02156
	42537	0.0206
	42538	0.01962
	42539	0.01861
	42540	0.01762
	42541	0.01664
	42542	0.01571
	42543	0.01483
	42544	0.014
	42545	0.01327
	42546	0.01264
	42547	0.01214
	42548	0.01176
	42549	0.01152
	42550	0.01142
	42551	0.01147
	42552	0.01163
	42553	0.01192
	42554	0.0123
	42555	0.0128
	42556	0.01337
	42557	0.01404
	42558	0.01485
	42559	0.01581
	42560	0.01701
	42561	0.01848
	42562	0.02027
	42563	0.0224
	42564	0.02485
	42565	0.02754
	42566	0.03032
	42567	0.03299
	42568	0.03538
	42569	0.03731
	42570	0.03861
	42571	0.03922
	42572	0.03912
	42573	0.03842
	42574	0.03724
	42575	0.03575
	42576	0.03415
	42577	0.03259
	42578	0.03114
	42579	0.02982
	42580	0.02862
	42581	0.02751
	42582	0.02643
	42583	0.02532
	42584	0.02411
	42585	0.02278
	42586	0.02137
	42587	0.01989
	42588	0.01839
	42589	0.01693
	42590	0.01555
	42591	0.01435
	42592	0.01335
	42593	0.0126
	42594	0.01211
	42595	0.01191
	42596	0.01195
	42597	0.01214
	42598	0.01233
	42599	0.01245
	42600	0.01243
	42601	0.01231
	42602	0.01217
	42603	0.01208
	42604	0.01215
	42605	0.01246
	42606	0.01318
	42607	0.01456
	42608	0.01689
	42609	0.02035
	42610	0.0247
	42611	0.02911
	42612	0.0325
	42613	0.03397
	42614	0.03336
	42615	0.03128
	42616	0.02867
	42617	0.02633
	42618	0.02466
	42619	0.02378
	42620	0.02367
	42621	0.0243
	42622	0.02534
	42623	0.02608
	42624	0.02593
	42625	0.02504
	42626	0.02412
	42627	0.02371
	42628	0.02384
	42629	0.02437
	42630	0.02516
	42631	0.02615
	42632	0.02726
	42633	0.02847
	42634	0.02974
	42635	0.031
	42636	0.03219
	42637	0.03318
	42638	0.03383
	42639	0.03403
	42640	0.03379
	42641	0.03314
	42642	0.03219
	42643	0.03104
	42644	0.02981
	42645	0.02854
	42646	0.02731
	42647	0.0262
	42648	0.02529
	42649	0.02465
	42650	0.02433
	42651	0.02438
	42652	0.02476
	42653	0.02546
	42654	0.02641
	42655	0.02755
	42656	0.02878
	42657	0.03001
	42658	0.03115
	42659	0.03208
	42660	0.03276
	42661	0.03314
	42662	0.03322
	42663	0.03303
	42664	0.03259
	42665	0.03197
	42666	0.03122
	42667	0.03032
	42668	0.02916
	42669	0.02757
	42670	0.02558
	42671	0.02341
	42672	0.0214
	42673	0.01978
	42674	0.01856
	42675	0.01769
	42676	0.01709
	42677	0.01671
	42678	0.01646
	42679	0.01637
	42680	0.0164
	42681	0.01657
	42682	0.01687
	42683	0.01733
	42684	0.01792
	42685	0.01859
	42686	0.01928
	42687	0.01994
	42688	0.02055
	42689	0.02113
	42690	0.02174
	42691	0.02239
	42692	0.02313
	42693	0.02396
	42694	0.02481
	42695	0.02561
	42696	0.02635
	42697	0.02696
	42698	0.02749
	42699	0.02794
	42700	0.0283
	42701	0.02854
	42702	0.02868
	42703	0.02872
	42704	0.02865
	42705	0.02846
	42706	0.02817
	42707	0.02778
	42708	0.02729
	42709	0.02667
	42710	0.02594
	42711	0.02511
	42712	0.02424
	42713	0.0234
	42714	0.02266
	42715	0.02203
	42716	0.02153
	42717	0.02115
	42718	0.0209
	42719	0.02074
	42720	0.02064
	42721	0.02057
	42722	0.02055
	42723	0.02058
	42724	0.02071
	42725	0.02098
	42726	0.02146
	42727	0.02215
	42728	0.02298
	42729	0.02379
	42730	0.02432
	42731	0.02431
	42732	0.02362
	42733	0.02227
	42734	0.02043
	42735	0.01839
	42736	0.01647
	42737	0.01494
	42738	0.01404
	42739	0.01384
	42740	0.01431
	42741	0.01528
	42742	0.01658
	42743	0.01798
	42744	0.01933
	42745	0.02044
	42746	0.02123
	42747	0.02173
	42748	0.022
	42749	0.02213
	42750	0.02223
	42751	0.02228
	42752	0.02227
	42753	0.0222
	42754	0.02209
	42755	0.02198
	42756	0.02185
	42757	0.02171
	42758	0.02158
	42759	0.02142
	42760	0.02124
	42761	0.02105
	42762	0.02092
	42763	0.0209
	42764	0.02112
	42765	0.0217
	42766	0.02281
	42767	0.02461
	42768	0.0272
	42769	0.03057
	42770	0.03455
	42771	0.03873
	42772	0.04261
	42773	0.04571
	42774	0.04769
	42775	0.04823
	42776	0.04706
	42777	0.04412
	42778	0.03982
	42779	0.0349
	42780	0.03018
	42781	0.02625
	42782	0.02332
	42783	0.02136
	42784	0.02017
	42785	0.0195
	42786	0.01907
	42787	0.01872
	42788	0.01835
	42789	0.01792
	42790	0.01745
	42791	0.01697
	42792	0.0165
	42793	0.01613
	42794	0.01593
	42795	0.01592
	42796	0.01614
	42797	0.01662
	42798	0.01745
	42799	0.0187
	42800	0.02048
	42801	0.02286
	42802	0.02586
	42803	0.02941
	42804	0.03336
	42805	0.03755
	42806	0.04174
	42807	0.04561
	42808	0.04882
	42809	0.05108
	42810	0.05233
	42811	0.0528
	42812	0.05283
	42813	0.05269
	42814	0.05256
	42815	0.05246
	42816	0.0523
	42817	0.05193
	42818	0.05128
	42819	0.0503
	42820	0.04901
	42821	0.04743
	42822	0.04563
	42823	0.04368
	42824	0.04164
	42825	0.03954
	42826	0.03734
	42827	0.03491
	42828	0.03223
	42829	0.02935
	42830	0.02656
	42831	0.02401
	42832	0.02179
	42833	0.0199
	42834	0.01833
	42835	0.01702
	42836	0.01596
	42837	0.01511
	42838	0.01446
	42839	0.01396
	42840	0.01359
	42841	0.01333
	42842	0.01315
	42843	0.01308
	42844	0.01309
	42845	0.01322
	42846	0.01341
	42847	0.01371
	42848	0.01405
	42849	0.01443
	42850	0.01479
	42851	0.01505
	42852	0.01516
	42853	0.0151
	42854	0.01489
	42855	0.0146
	42856	0.01432
	42857	0.0141
	42858	0.01403
	42859	0.01416
	42860	0.01448
	42861	0.01501
	42862	0.01567
	42863	0.01642
	42864	0.01721
	42865	0.01802
	42866	0.0188
	42867	0.01957
	42868	0.02027
	42869	0.02089
	42870	0.02137
	42871	0.02161
	42872	0.02156
	42873	0.02124
	42874	0.02077
	42875	0.02026
	42876	0.01979
	42877	0.01941
	42878	0.01911
	42879	0.01888
	42880	0.01875
	42881	0.01871
	42882	0.01877
	42883	0.01892
	42884	0.01913
	42885	0.01933
	42886	0.01947
	42887	0.01955
	42888	0.01951
	42889	0.01939
	42890	0.01916
	42891	0.01886
	42892	0.01855
	42893	0.01827
	42894	0.01808
	42895	0.01808
	42896	0.01839
	42897	0.01913
	42898	0.02039
	42899	0.02225
	42900	0.02467
	42901	0.02751
	42902	0.03054
	42903	0.03349
	42904	0.03615
	42905	0.03823
	42906	0.03956
	42907	0.03997
	42908	0.03939
	42909	0.03794
	42910	0.03581
	42911	0.03332
	42912	0.03072
	42913	0.02821
	42914	0.02594
	42915	0.02402
	42916	0.02248
	42917	0.02132
	42918	0.0205
	42919	0.02
	42920	0.01978
	42921	0.01979
	42922	0.02
	42923	0.02039
	42924	0.02094
	42925	0.02158
	42926	0.02224
	42927	0.02283
	42928	0.0233
	42929	0.02361
	42930	0.02376
	42931	0.02379
	42932	0.02378
	42933	0.0238
	42934	0.02393
	42935	0.02418
	42936	0.0246
	42937	0.0252
	42938	0.02607
	42939	0.02726
	42940	0.02881
	42941	0.03075
	42942	0.033
	42943	0.03551
	42944	0.03817
	42945	0.04093
	42946	0.0438
	42947	0.0467
	42948	0.0496
	42949	0.0524
	42950	0.05496
	42951	0.05712
	42952	0.0587
	42953	0.05959
	42954	0.05976
	42955	0.05921
	42956	0.05798
	42957	0.05608
	42958	0.05359
	42959	0.05062
	42960	0.04724
	42961	0.0436
	42962	0.03984
	42963	0.03617
	42964	0.03271
	42965	0.02962
	42966	0.02696
	42967	0.02477
	42968	0.02299
	42969	0.02153
	42970	0.02026
	42971	0.01906
	42972	0.01788
	42973	0.01666
	42974	0.01547
	42975	0.01437
	42976	0.01347
	42977	0.01282
	42978	0.01245
	42979	0.01237
	42980	0.01253
	42981	0.01293
	42982	0.01354
	42983	0.01432
	42984	0.01524
	42985	0.01624
	42986	0.01729
	42987	0.01838
	42988	0.01952
	42989	0.02081
	42990	0.02235
	42991	0.02426
	42992	0.02665
	42993	0.0296
	42994	0.0331
	42995	0.03703
	42996	0.04091
	42997	0.0441
	42998	0.04601
	42999	0.04641
	43000	0.04544
	43001	0.0436
	43002	0.0414
	43003	0.03917
	43004	0.03717
	43005	0.03543
	43006	0.03398
	43007	0.03279
	43008	0.03183
	43009	0.03107
	43010	0.03045
	43011	0.02989
	43012	0.02927
	43013	0.02854
	43014	0.02758
	43015	0.02635
	43016	0.02488
	43017	0.02332
	43018	0.02184
	43019	0.02054
	43020	0.01947
	43021	0.01861
	43022	0.01793
	43023	0.0174
	43024	0.01699
	43025	0.01669
	43026	0.01652
	43027	0.01645
	43028	0.01653
	43029	0.01679
	43030	0.01729
	43031	0.01813
	43032	0.01941
	43033	0.02124
	43034	0.02373
	43035	0.02687
	43036	0.03052
	43037	0.03434
	43038	0.03796
	43039	0.04101
	43040	0.04343
	43041	0.04534
	43042	0.04692
	43043	0.04819
	43044	0.04903
	43045	0.04928
	43046	0.04883
	43047	0.04774
	43048	0.0462
	43049	0.04445
	43050	0.04275
	43051	0.04132
	43052	0.04027
	43053	0.03966
	43054	0.03946
	43055	0.03965
	43056	0.04012
	43057	0.04079
	43058	0.04158
	43059	0.04246
	43060	0.04339
	43061	0.04432
	43062	0.0452
	43063	0.04597
	43064	0.04655
	43065	0.04692
	43066	0.04701
	43067	0.04677
	43068	0.04616
	43069	0.04524
	43070	0.04408
	43071	0.04279
	43072	0.04146
	43073	0.04016
	43074	0.03892
	43075	0.03782
	43076	0.03689
	43077	0.03612
	43078	0.03556
	43079	0.03516
	43080	0.0349
	43081	0.0347
	43082	0.0345
	43083	0.03423
	43084	0.03381
	43085	0.03319
	43086	0.03236
	43087	0.03135
	43088	0.03018
	43089	0.02894
	43090	0.02766
	43091	0.02647
	43092	0.02547
	43093	0.0247
	43094	0.02419
	43095	0.02393
	43096	0.0239
	43097	0.02407
	43098	0.02436
	43099	0.02464
	43100	0.02476
	43101	0.02459
	43102	0.02404
	43103	0.02311
	43104	0.02185
	43105	0.02036
	43106	0.01878
	43107	0.01729
	43108	0.01603
	43109	0.0151
	43110	0.01453
	43111	0.01425
	43112	0.01416
	43113	0.01411
	43114	0.01394
	43115	0.01357
	43116	0.01297
	43117	0.01217
	43118	0.0113
	43119	0.01056
	43120	0.01014
	43121	0.01017
	43122	0.01074
	43123	0.01188
	43124	0.01351
	43125	0.0154
	43126	0.01728
	43127	0.01887
	43128	0.02003
	43129	0.02077
	43130	0.02137
	43131	0.02209
	43132	0.02294
	43133	0.02356
	43134	0.0235
	43135	0.02277
	43136	0.02192
	43137	0.02144
	43138	0.02131
	43139	0.02112
	43140	0.02061
	43141	0.01991
	43142	0.01934
	43143	0.01903
	43144	0.01891
	43145	0.0187
	43146	0.0182
	43147	0.01742
	43148	0.01647
	43149	0.01551
	43150	0.01463
	43151	0.01394
	43152	0.01356
	43153	0.01364
	43154	0.01438
	43155	0.01593
	43156	0.01829
	43157	0.02113
	43158	0.02383
	43159	0.02579
	43160	0.02671
	43161	0.02673
	43162	0.02621
	43163	0.02539
	43164	0.02441
	43165	0.02327
	43166	0.02204
	43167	0.0208
	43168	0.01965
	43169	0.01869
	43170	0.01796
	43171	0.0175
	43172	0.01731
	43173	0.01742
	43174	0.01781
	43175	0.01848
	43176	0.01936
	43177	0.02036
	43178	0.02139
	43179	0.02243
	43180	0.02351
	43181	0.02469
	43182	0.02613
	43183	0.02796
	43184	0.03028
	43185	0.03301
	43186	0.03588
	43187	0.03858
	43188	0.041
	43189	0.04328
	43190	0.04579
	43191	0.04896
	43192	0.05323
	43193	0.05882
	43194	0.06577
	43195	0.07403
	43196	0.08328
	43197	0.09289
	43198	0.10212
	43199	0.11004
	43200	0.11549
	43201	0.1178
	43202	0.11633
	43203	0.11109
	43204	0.10272
	43205	0.09239
	43206	0.08124
	43207	0.07036
	43208	0.06055
	43209	0.05219
	43210	0.04528
	43211	0.03971
	43212	0.03525
	43213	0.0317
	43214	0.02883
	43215	0.02651
	43216	0.02461
	43217	0.02301
	43218	0.02162
	43219	0.02038
	43220	0.01928
	43221	0.01836
	43222	0.01767
	43223	0.01725
	43224	0.0172
	43225	0.01757
	43226	0.01846
	43227	0.01992
	43228	0.02199
	43229	0.02462
	43230	0.02768
	43231	0.03094
	43232	0.03402
	43233	0.03654
	43234	0.03817
	43235	0.03874
	43236	0.03828
	43237	0.03697
	43238	0.03511
	43239	0.03296
	43240	0.03075
	43241	0.02858
	43242	0.02649
	43243	0.0245
	43244	0.02263
	43245	0.02094
	43246	0.0195
	43247	0.01842
	43248	0.01772
	43249	0.01744
	43250	0.01756
	43251	0.01816
	43252	0.01933
	43253	0.02121
	43254	0.02393
	43255	0.02736
	43256	0.03099
	43257	0.03405
	43258	0.0359
	43259	0.03636
	43260	0.03572
	43261	0.03455
	43262	0.03335
	43263	0.03233
	43264	0.03149
	43265	0.03064
	43266	0.02963
	43267	0.02837
	43268	0.02692
	43269	0.02547
	43270	0.02425
	43271	0.02346
	43272	0.02321
	43273	0.02348
	43274	0.02408
	43275	0.02485
	43276	0.02552
	43277	0.02584
	43278	0.02564
	43279	0.0248
	43280	0.0234
	43281	0.0217
	43282	0.02003
	43283	0.01864
	43284	0.01774
	43285	0.01739
	43286	0.01748
	43287	0.01788
	43288	0.01844
	43289	0.01909
	43290	0.01979
	43291	0.02051
	43292	0.0213
	43293	0.02215
	43294	0.02311
	43295	0.0241
	43296	0.02509
	43297	0.02604
	43298	0.02692
	43299	0.02773
	43300	0.02855
	43301	0.02948
	43302	0.03075
	43303	0.0326
	43304	0.03536
	43305	0.03931
	43306	0.04458
	43307	0.05097
	43308	0.05785
	43309	0.06414
	43310	0.06861
	43311	0.07031
	43312	0.06903
	43313	0.06546
	43314	0.06079
	43315	0.05618
	43316	0.05236
	43317	0.04946
	43318	0.04728
	43319	0.04556
	43320	0.04413
	43321	0.04302
	43322	0.04232
	43323	0.0421
	43324	0.04237
	43325	0.04309
	43326	0.04429
	43327	0.04599
	43328	0.0482
	43329	0.0509
	43330	0.05393
	43331	0.05695
	43332	0.05949
	43333	0.06095
	43334	0.06074
	43335	0.05852
	43336	0.05444
	43337	0.04922
	43338	0.04377
	43339	0.03888
	43340	0.03491
	43341	0.03182
	43342	0.02942
	43343	0.02752
	43344	0.02598
	43345	0.02475
	43346	0.0238
	43347	0.02315
	43348	0.02279
	43349	0.02276
	43350	0.02314
	43351	0.02399
	43352	0.02536
	43353	0.02714
	43354	0.02898
	43355	0.03039
	43356	0.03107
	43357	0.03107
	43358	0.03073
	43359	0.03037
	43360	0.03018
	43361	0.03014
	43362	0.03018
	43363	0.03021
	43364	0.03012
	43365	0.02982
	43366	0.02926
	43367	0.02841
	43368	0.02724
	43369	0.02576
	43370	0.02408
	43371	0.02234
	43372	0.02071
	43373	0.01929
	43374	0.01815
	43375	0.01733
	43376	0.01687
	43377	0.01679
	43378	0.01707
	43379	0.01756
	43380	0.01797
	43381	0.01806
	43382	0.0177
	43383	0.017
	43384	0.01617
	43385	0.0154
	43386	0.0148
	43387	0.01439
	43388	0.01419
	43389	0.01417
	43390	0.01433
	43391	0.01463
	43392	0.01509
	43393	0.01569
	43394	0.01637
	43395	0.01708
	43396	0.01776
	43397	0.01838
	43398	0.01895
	43399	0.01947
	43400	0.01999
	43401	0.02054
	43402	0.02112
	43403	0.02176
	43404	0.02243
	43405	0.02308
	43406	0.02359
	43407	0.0238
	43408	0.02357
	43409	0.02287
	43410	0.0219
	43411	0.02102
	43412	0.02056
	43413	0.02073
	43414	0.02155
	43415	0.02293
	43416	0.02472
	43417	0.02678
	43418	0.02894
	43419	0.03104
	43420	0.03298
	43421	0.0346
	43422	0.0358
	43423	0.03649
	43424	0.03665
	43425	0.03625
	43426	0.0353
	43427	0.03387
	43428	0.03206
	43429	0.03
	43430	0.02788
	43431	0.02583
	43432	0.02399
	43433	0.02245
	43434	0.02128
	43435	0.02052
	43436	0.02015
	43437	0.02015
	43438	0.02049
	43439	0.02108
	43440	0.02182
	43441	0.02264
	43442	0.02348
	43443	0.02429
	43444	0.02512
	43445	0.02596
	43446	0.02683
	43447	0.02772
	43448	0.0286
	43449	0.02942
	43450	0.03012
	43451	0.03067
	43452	0.03105
	43453	0.03126
	43454	0.03128
	43455	0.03115
	43456	0.03087
	43457	0.03048
	43458	0.02993
	43459	0.02924
	43460	0.02839
	43461	0.02737
	43462	0.02625
	43463	0.02508
	43464	0.02387
	43465	0.02271
	43466	0.02163
	43467	0.02072
	43468	0.0201
	43469	0.01985
	43470	0.01999
	43471	0.0204
	43472	0.021
	43473	0.0217
	43474	0.02241
	43475	0.02297
	43476	0.02323
	43477	0.02317
	43478	0.02292
	43479	0.02265
	43480	0.02246
	43481	0.02236
	43482	0.02234
	43483	0.02235
	43484	0.02236
	43485	0.0224
	43486	0.02248
	43487	0.02267
	43488	0.02301
	43489	0.02365
	43490	0.02473
	43491	0.02638
	43492	0.0287
	43493	0.03167
	43494	0.03513
	43495	0.03882
	43496	0.04245
	43497	0.04591
	43498	0.04918
	43499	0.0524
	43500	0.05572
	43501	0.05922
	43502	0.06279
	43503	0.06621
	43504	0.06924
	43505	0.0716
	43506	0.07318
	43507	0.07393
	43508	0.07382
	43509	0.07299
	43510	0.07159
	43511	0.06974
	43512	0.0676
	43513	0.06526
	43514	0.06281
	43515	0.06036
	43516	0.05809
	43517	0.0561
	43518	0.05453
	43519	0.05343
	43520	0.05282
	43521	0.05259
	43522	0.0526
	43523	0.05259
	43524	0.05235
	43525	0.05175
	43526	0.05075
	43527	0.04943
	43528	0.04791
	43529	0.04634
	43530	0.04485
	43531	0.04348
	43532	0.04214
	43533	0.04065
	43534	0.03879
	43535	0.03644
	43536	0.03364
	43537	0.03058
	43538	0.02751
	43539	0.02469
	43540	0.02229
	43541	0.02047
	43542	0.01926
	43543	0.0187
	43544	0.01864
	43545	0.01884
	43546	0.01898
	43547	0.01875
	43548	0.01806
	43549	0.017
	43550	0.01587
	43551	0.01487
	43552	0.01414
	43553	0.01364
	43554	0.01334
	43555	0.0132
	43556	0.01319
	43557	0.01332
	43558	0.01363
	43559	0.01424
	43560	0.01527
	43561	0.01684
	43562	0.01911
	43563	0.02218
	43564	0.0261
	43565	0.03079
	43566	0.03607
	43567	0.04158
	43568	0.04688
	43569	0.05141
	43570	0.0547
	43571	0.05639
	43572	0.05649
	43573	0.05515
	43574	0.05267
	43575	0.04942
	43576	0.04577
	43577	0.04201
	43578	0.03843
	43579	0.03527
	43580	0.0326
	43581	0.0304
	43582	0.02848
	43583	0.02661
	43584	0.02463
	43585	0.02256
	43586	0.02054
	43587	0.01876
	43588	0.01733
	43589	0.01625
	43590	0.01547
	43591	0.01491
	43592	0.01456
	43593	0.01438
	43594	0.01436
	43595	0.01445
	43596	0.0146
	43597	0.01477
	43598	0.01498
	43599	0.01527
	43600	0.01569
	43601	0.01622
	43602	0.01685
	43603	0.01756
	43604	0.01834
	43605	0.01922
	43606	0.02029
	43607	0.02165
	43608	0.02342
	43609	0.02574
	43610	0.02877
	43611	0.03262
	43612	0.03737
	43613	0.04291
	43614	0.04875
	43615	0.05418
	43616	0.05828
	43617	0.06031
	43618	0.06009
	43619	0.05798
	43620	0.05472
	43621	0.0511
	43622	0.04767
	43623	0.04473
	43624	0.04236
	43625	0.04058
	43626	0.03933
	43627	0.03853
	43628	0.03809
	43629	0.03795
	43630	0.03806
	43631	0.03841
	43632	0.03899
	43633	0.03981
	43634	0.04091
	43635	0.04232
	43636	0.04398
	43637	0.04584
	43638	0.04772
	43639	0.04929
	43640	0.05015
	43641	0.04991
	43642	0.04838
	43643	0.04561
	43644	0.04196
	43645	0.03791
	43646	0.03388
	43647	0.03021
	43648	0.02708
	43649	0.02449
	43650	0.02243
	43651	0.02079
	43652	0.01953
	43653	0.01859
	43654	0.01795
	43655	0.01761
	43656	0.01757
	43657	0.01785
	43658	0.01847
	43659	0.0194
	43660	0.0206
	43661	0.02195
	43662	0.02323
	43663	0.02425
	43664	0.02479
	43665	0.02473
	43666	0.02411
	43667	0.0231
	43668	0.02191
	43669	0.02076
	43670	0.01979
	43671	0.01911
	43672	0.01872
	43673	0.01864
	43674	0.0189
	43675	0.01945
	43676	0.02029
	43677	0.02138
	43678	0.02269
	43679	0.02419
	43680	0.02577
	43681	0.02735
	43682	0.02886
	43683	0.03026
	43684	0.03158
	43685	0.03287
	43686	0.03416
	43687	0.03549
	43688	0.03678
	43689	0.03805
	43690	0.03927
	43691	0.04041
	43692	0.04142
	43693	0.04223
	43694	0.04277
	43695	0.04291
	43696	0.04258
	43697	0.04171
	43698	0.04033
	43699	0.03848
	43700	0.0363
	43701	0.03392
	43702	0.03146
	43703	0.02901
	43704	0.02665
	43705	0.02444
	43706	0.02242
	43707	0.02064
	43708	0.01915
	43709	0.01795
	43710	0.0171
	43711	0.01658
	43712	0.01639
	43713	0.01653
	43714	0.017
	43715	0.01785
	43716	0.01909
	43717	0.02078
	43718	0.02292
	43719	0.02553
	43720	0.02857
	43721	0.03195
	43722	0.03557
	43723	0.0393
	43724	0.04299
	43725	0.04645
	43726	0.04956
	43727	0.05221
	43728	0.05422
	43729	0.05544
	43730	0.05573
	43731	0.05501
	43732	0.05327
	43733	0.05058
	43734	0.0471
	43735	0.04305
	43736	0.03869
	43737	0.03427
	43738	0.03006
	43739	0.02622
	43740	0.02288
	43741	0.0201
	43742	0.01793
	43743	0.01629
	43744	0.01505
	43745	0.01414
	43746	0.01354
	43747	0.0133
	43748	0.01342
	43749	0.01387
	43750	0.01449
	43751	0.0152
	43752	0.01594
	43753	0.01672
	43754	0.01755
	43755	0.01841
	43756	0.01922
	43757	0.01992
	43758	0.02043
	43759	0.0207
	43760	0.02074
	43761	0.02058
	43762	0.0203
	43763	0.01995
	43764	0.01961
	43765	0.01934
	43766	0.01915
	43767	0.01907
	43768	0.01913
	43769	0.0193
	43770	0.0196
	43771	0.01999
	43772	0.02045
	43773	0.02097
	43774	0.02152
	43775	0.02207
	43776	0.02258
	43777	0.02302
	43778	0.02332
	43779	0.02343
	43780	0.02336
	43781	0.02316
	43782	0.02288
	43783	0.02261
	43784	0.0224
	43785	0.02229
	43786	0.02234
	43787	0.02256
	43788	0.02295
	43789	0.02346
	43790	0.02406
	43791	0.02472
	43792	0.02539
	43793	0.02604
	43794	0.02666
	43795	0.02725
	43796	0.02782
	43797	0.02842
	43798	0.02903
	43799	0.02967
	43800	0.03035
	43801	0.03112
	43802	0.03196
	43803	0.03296
	43804	0.03412
	43805	0.03551
	43806	0.03719
	43807	0.0392
	43808	0.04151
	43809	0.04404
	43810	0.04659
	43811	0.04905
	43812	0.05126
	43813	0.05318
	43814	0.05473
	43815	0.05588
	43816	0.05665
	43817	0.05708
	43818	0.05715
	43819	0.0568
	43820	0.05606
	43821	0.05499
	43822	0.0537
	43823	0.05238
	43824	0.05121
	43825	0.05026
	43826	0.04954
	43827	0.04899
	43828	0.04863
	43829	0.04839
	43830	0.04826
	43831	0.04823
	43832	0.04829
	43833	0.04842
	43834	0.04857
	43835	0.04874
	43836	0.04889
	43837	0.049
	43838	0.04911
	43839	0.0492
	43840	0.04927
	43841	0.04927
	43842	0.04921
	43843	0.04908
	43844	0.04884
	43845	0.04851
	43846	0.04806
	43847	0.04746
	43848	0.0467
	43849	0.04582
	43850	0.04496
	43851	0.04422
	43852	0.0437
	43853	0.0435
	43854	0.04368
	43855	0.04436
	43856	0.04569
	43857	0.04789
	43858	0.05117
	43859	0.05556
	43860	0.06079
	43861	0.06618
	43862	0.07072
	43863	0.07356
	43864	0.07435
	43865	0.07336
	43866	0.0713
	43867	0.06882
	43868	0.06642
	43869	0.06429
	43870	0.06238
	43871	0.06041
	43872	0.05824
	43873	0.05594
	43874	0.05366
	43875	0.05155
	43876	0.04979
	43877	0.04849
	43878	0.04774
	43879	0.04759
	43880	0.04813
	43881	0.04943
	43882	0.05158
	43883	0.05468
	43884	0.05882
	43885	0.06411
	43886	0.07045
	43887	0.07759
	43888	0.08507
	43889	0.09214
	43890	0.09792
	43891	0.10155
	43892	0.10222
	43893	0.09966
	43894	0.09411
	43895	0.08622
	43896	0.07694
	43897	0.06732
	43898	0.05821
	43899	0.05004
	43900	0.04299
	43901	0.03705
	43902	0.03214
	43903	0.02821
	43904	0.02512
	43905	0.0227
	43906	0.02078
	43907	0.01928
	43908	0.01816
	43909	0.01737
	43910	0.01679
	43911	0.01632
	43912	0.01582
	43913	0.01527
	43914	0.01463
	43915	0.01395
	43916	0.01328
	43917	0.01267
	43918	0.01215
	43919	0.01171
	43920	0.01132
	43921	0.01095
	43922	0.01058
	43923	0.01019
	43924	0.00979
	43925	0.00942
	43926	0.00916
	43927	0.00905
	43928	0.00913
	43929	0.00942
	43930	0.0099
	43931	0.01055
	43932	0.01131
	43933	0.01213
	43934	0.01297
	43935	0.01382
	43936	0.01472
	43937	0.01572
	43938	0.01685
	43939	0.01814
	43940	0.0195
	43941	0.02078
	43942	0.02176
	43943	0.02226
	43944	0.02234
	43945	0.02219
	43946	0.02203
	43947	0.02205
	43948	0.02229
	43949	0.02273
	43950	0.02334
	43951	0.02408
	43952	0.02489
	43953	0.02568
	43954	0.02637
	43955	0.02685
	43956	0.02706
	43957	0.02695
	43958	0.02655
	43959	0.02589
	43960	0.02507
	43961	0.02418
	43962	0.02333
	43963	0.02259
	43964	0.02202
	43965	0.02164
	43966	0.02143
	43967	0.02137
	43968	0.0214
	43969	0.02147
	43970	0.02155
	43971	0.02152
	43972	0.02128
	43973	0.02086
	43974	0.02033
	43975	0.01982
	43976	0.0194
	43977	0.01907
	43978	0.01884
	43979	0.0187
	43980	0.01866
	43981	0.01877
	43982	0.01907
	43983	0.01963
	43984	0.02044
	43985	0.02142
	43986	0.02242
	43987	0.02322
	43988	0.02378
	43989	0.02415
	43990	0.02446
	43991	0.02483
	43992	0.02533
	43993	0.02597
	43994	0.02673
	43995	0.02758
	43996	0.02843
	43997	0.02921
[truncated: 6,003 more rows]

## Sheet: Figure 4g
Figure 4g
	Mass (Da)	cat-GFP-monellin				Non-cropped image of SDS-PAGE.
	36000	0.00407
	36001	0.00438
	36002	0.00477
	36003	0.00522
	36004	0.0057
	36005	0.00621
	36006	0.00671
	36007	0.00715
	36008	0.0075
	36009	0.00768
	36010	0.00768
	36011	0.00749
	36012	0.00713
	36013	0.00664
	36014	0.0061
	36015	0.00559
	36016	0.00518
	36017	0.00491
	36018	0.00481
	36019	0.00485
	36020	0.00495
	36021	0.005
	36022	0.00497
	36023	0.00494
	36024	0.00499
	36025	0.00515
	36026	0.0054
	36027	0.00572
	36028	0.00605
	36029	0.00637
	36030	0.00662
	36031	0.00676
	36032	0.00682
	36033	0.00688
	36034	0.007
	36035	0.00721
	36036	0.0075
	36037	0.00788
	36038	0.00833
	36039	0.00882
	36040	0.00934
	36041	0.00982
	36042	0.0102
	36043	0.0104
	36044	0.01034
	36045	0.01
	36046	0.00941
	36047	0.00865
	36048	0.00779
	36049	0.00689
	36050	0.00599
	36051	0.00511
	36052	0.00426
	36053	0.00348
	36054	0.00283
	36055	0.00234
	36056	0.00199
	36057	0.00175
	36058	0.00159
	36059	0.00145
	36060	0.00131
	36061	0.00117
	36062	0.00106
	36063	0.00101
	36064	0.00104
	36065	0.00114
	36066	0.00133
	36067	0.00158
	36068	0.0019
	36069	0.00227
	36070	0.00269
	36071	0.00316
	36072	0.00365
	36073	0.00413
	36074	0.00456
	36075	0.00488
	36076	0.00507
	36077	0.00515
	36078	0.00513
	36079	0.0051
	36080	0.00509
	36081	0.00513
	36082	0.00523
	36083	0.00539
	36084	0.00563
	36085	0.006
	36086	0.00653
	36087	0.00721
	36088	0.00798
	36089	0.00879
	36090	0.00954
	36091	0.01007
	36092	0.01015
	36093	0.00961
	36094	0.00843
	36095	0.00687
	36096	0.00525
	36097	0.00388
	36098	0.0029
	36099	0.0023
	36100	0.00195
	36101	0.00173
	36102	0.00156
	36103	0.00141
	36104	0.00127
	36105	0.00117
	36106	0.00111
	36107	0.00109
	36108	0.00112
	36109	0.00119
	36110	0.00132
	36111	0.00149
	36112	0.00172
	36113	0.00198
	36114	0.00223
	36115	0.00241
	36116	0.00248
	36117	0.00249
	36118	0.00252
	36119	0.00262
	36120	0.0028
	36121	0.00307
	36122	0.00341
	36123	0.00381
	36124	0.00424
	36125	0.00471
	36126	0.0052
	36127	0.0057
	36128	0.0062
	36129	0.00668
	36130	0.00712
	36131	0.00749
	36132	0.00773
	36133	0.0078
	36134	0.00767
	36135	0.00729
	36136	0.0067
	36137	0.00596
	36138	0.00517
	36139	0.00443
	36140	0.0038
	36141	0.0033
	36142	0.00293
	36143	0.00269
	36144	0.00255
	36145	0.00248
	36146	0.00248
	36147	0.00252
	36148	0.0026
	36149	0.00272
	36150	0.00287
	36151	0.00305
	36152	0.00328
	36153	0.00359
	36154	0.00397
	36155	0.00436
	36156	0.00465
	36157	0.00473
	36158	0.00461
	36159	0.00436
	36160	0.00409
	36161	0.00388
	36162	0.00375
	36163	0.00371
	36164	0.00375
	36165	0.00387
	36166	0.00407
	36167	0.00433
	36168	0.00466
	36169	0.00507
	36170	0.00554
	36171	0.00607
	36172	0.00662
	36173	0.00723
	36174	0.00796
	36175	0.00894
	36176	0.01035
	36177	0.01235
	36178	0.01502
	36179	0.01809
	36180	0.02092
	36181	0.02268
	36182	0.02273
	36183	0.02108
	36184	0.01827
	36185	0.01504
	36186	0.01199
	36187	0.00939
	36188	0.00732
	36189	0.00573
	36190	0.00452
	36191	0.00358
	36192	0.00286
	36193	0.00232
	36194	0.00196
	36195	0.00182
	36196	0.0019
	36197	0.00222
	36198	0.00274
	36199	0.00331
	36200	0.00375
	36201	0.00384
	36202	0.00352
	36203	0.00286
	36204	0.00208
	36205	0.0014
	36206	0.000910012
	36207	0.00061501
	36208	0.000448993
	36209	0.000352879
	36210	0.000289218
	36211	0.000240121
	36212	0.000198512
	36213	0.000162729
	36214	0.000134145
	36215	0.0001128
	36216	9.74046e-05
	36217	8.45061e-05
	36218	7.07338e-05
	36219	5.47147e-05
	36220	3.78218e-05
	36221	2.25516e-05
	36222	1.09013e-05
	36223	3.37026e-06
	36224	0
	36225	1.12342e-06
	36226	7.69751e-06
	36227	2.16362e-05
	36228	4.60602e-05
	36229	8.62537e-05
	36230	0.000149706
	36231	0.000245114
	36232	0.000382004
	36233	0.000566744
	36234	0.000803495
	36235	0.0011
	36236	0.00147
	36237	0.00194
	36238	0.00256
	36239	0.00336
	36240	0.00436
	36241	0.00551
	36242	0.00667
	36243	0.00765
	36244	0.00832
	36245	0.00859
	36246	0.00849
	36247	0.00812
	36248	0.00763
	36249	0.00713
	36250	0.00673
	36251	0.00644
	36252	0.00624
	36253	0.00607
	36254	0.00589
	36255	0.00567
	36256	0.00538
	36257	0.00503
	36258	0.00464
	36259	0.00424
	36260	0.00386
	36261	0.00352
	36262	0.00324
	36263	0.00303
	36264	0.00289
	36265	0.00281
	36266	0.00275
	36267	0.00271
	36268	0.00265
	36269	0.00256
	36270	0.00245
	36271	0.00239
	36272	0.00242
	36273	0.00256
	36274	0.00284
	36275	0.00324
	36276	0.00377
	36277	0.00442
	36278	0.00517
	36279	0.00599
	36280	0.00681
	36281	0.00761
	36282	0.0083
	36283	0.00887
	36284	0.00927
	36285	0.0095
	36286	0.00955
	36287	0.00941
	36288	0.00914
	36289	0.00881
	36290	0.00854
	36291	0.00848
	36292	0.00874
	36293	0.00934
	36294	0.0102
	36295	0.01107
	36296	0.01163
	36297	0.0116
	36298	0.01092
	36299	0.00971
	36300	0.00825
	36301	0.00679
	36302	0.00554
	36303	0.00458
	36304	0.00389
	36305	0.00343
	36306	0.00315
	36307	0.003
	36308	0.00297
	36309	0.00302
	36310	0.00316
	36311	0.00336
	36312	0.00359
	36313	0.00383
	36314	0.00406
	36315	0.00428
	36316	0.00448
	36317	0.00464
	36318	0.00476
	36319	0.00485
	36320	0.00494
	36321	0.00507
	36322	0.00527
	36323	0.00552
	36324	0.00579
	36325	0.00604
	36326	0.00625
	36327	0.00644
	36328	0.00666
	36329	0.00694
	36330	0.0073
	36331	0.00775
	36332	0.00828
	36333	0.00888
	36334	0.00948
	36335	0.01002
	36336	0.01038
	36337	0.01046
	36338	0.01023
	36339	0.00966
	36340	0.00882
	36341	0.0078
	36342	0.00673
	36343	0.00567
	36344	0.00471
	36345	0.00387
	36346	0.00318
	36347	0.00263
	36348	0.0022
	36349	0.00186
	36350	0.00161
	36351	0.00143
	36352	0.0013
	36353	0.00121
	36354	0.00114
	36355	0.00106
	36356	0.000955364
	36357	0.000843855
	36358	0.000741499
	36359	0.000663275
	36360	0.000615842
	36361	0.000600447
	36362	0.000615426
	36363	0.000658698
	36364	0.000729432
	36365	0.000830124
	36366	0.000967015
	36367	0.00115
	36368	0.00141
	36369	0.00176
	36370	0.0022
	36371	0.00261
	36372	0.00278
	36373	0.00261
	36374	0.00224
	36375	0.00187
	36376	0.00161
	36377	0.00143
	36378	0.0013
	36379	0.00119
	36380	0.00109
	36381	0.00101
	36382	0.00095578
	36383	0.000924158
	36384	0.000929983
	36385	0.000993644
	36386	0.00116
	36387	0.0015
	36388	0.00197
	36389	0.00235
	36390	0.0024
	36391	0.00221
	36392	0.00202
	36393	0.00196
	36394	0.00201
	36395	0.00212
	36396	0.00226
	36397	0.00241
	36398	0.00254
	36399	0.00265
	36400	0.00272
	36401	0.00273
	36402	0.00269
	36403	0.00261
	36404	0.00252
	36405	0.00247
	36406	0.00247
	36407	0.00254
	36408	0.00263
	36409	0.00271
	36410	0.00281
	36411	0.003
	36412	0.00339
	36413	0.00414
	36414	0.00551
	36415	0.00765
	36416	0.01052
	36417	0.01363
	36418	0.01605
	36419	0.01677
	36420	0.01534
	36421	0.01232
	36422	0.00894
	36423	0.0062
	36424	0.00442
	36425	0.00343
	36426	0.00291
	36427	0.00262
	36428	0.00242
	36429	0.00226
	36430	0.00212
	36431	0.00201
	36432	0.00194
	36433	0.00192
	36434	0.00194
	36435	0.002
	36436	0.00211
	36437	0.00225
	36438	0.00244
	36439	0.00268
	36440	0.00297
	36441	0.00329
	36442	0.00364
	36443	0.00401
	36444	0.00437
	36445	0.0047
	36446	0.00501
	36447	0.00529
	36448	0.00554
	36449	0.00572
	36450	0.00576
	36451	0.0056
	36452	0.00524
	36453	0.00475
	36454	0.00423
	36455	0.00377
	36456	0.00341
	36457	0.00317
	36458	0.00307
	36459	0.00313
	36460	0.00333
	36461	0.00368
	36462	0.00414
	36463	0.00464
	36464	0.00505
	36465	0.00527
	36466	0.00523
	36467	0.00496
	36468	0.00455
	36469	0.00414
	36470	0.00384
	36471	0.00365
	36472	0.00355
	36473	0.00349
	36474	0.00343
	36475	0.00335
	36476	0.00324
	36477	0.00311
	36478	0.00297
	36479	0.00284
	36480	0.00272
	36481	0.00263
	36482	0.00256
	36483	0.00249
	36484	0.00244
	36485	0.00238
	36486	0.00231
	36487	0.00224
	36488	0.00219
	36489	0.00215
	36490	0.00215
	36491	0.00218
	36492	0.00225
	36493	0.00232
	36494	0.00239
	36495	0.00244
	36496	0.00246
	36497	0.00248
	36498	0.00252
	36499	0.00258
	36500	0.00269
	36501	0.00285
	36502	0.00307
	36503	0.00333
	36504	0.00364
	36505	0.00398
	36506	0.00434
	36507	0.00472
	36508	0.00509
	36509	0.00543
	36510	0.00572
	36511	0.00592
	36512	0.00603
	36513	0.00605
	36514	0.006
	36515	0.00592
	36516	0.00579
	36517	0.00561
	36518	0.00536
	36519	0.00503
	36520	0.00464
	36521	0.00422
	36522	0.00381
	36523	0.00346
	36524	0.00319
	36525	0.00301
	36526	0.00292
	36527	0.00291
	36528	0.00296
	36529	0.00303
	36530	0.00312
	36531	0.00322
	36532	0.00342
	36533	0.00388
	36534	0.00476
	36535	0.00596
	36536	0.00691
	36537	0.00696
	36538	0.00611
	36539	0.00495
	36540	0.00395
	36541	0.00319
	36542	0.00261
	36543	0.00217
	36544	0.00183
	36545	0.00159
	36546	0.00141
	36547	0.0013
	36548	0.00123
	36549	0.00119
	36550	0.00119
	36551	0.0012
	36552	0.00124
	36553	0.00129
	36554	0.00135
	36555	0.00143
	36556	0.00153
	36557	0.00165
	36558	0.0018
	36559	0.00199
	36560	0.00227
	36561	0.00264
	36562	0.00316
	36563	0.00381
	36564	0.00458
	36565	0.00541
	36566	0.00626
	36567	0.00707
	36568	0.00775
	36569	0.00811
	36570	0.00802
	36571	0.00745
	36572	0.00652
	36573	0.00544
	36574	0.0044
	36575	0.0035
	36576	0.00278
	36577	0.00224
	36578	0.00184
	36579	0.00156
	36580	0.00138
	36581	0.0013
	36582	0.00129
	36583	0.00136
	36584	0.00151
	36585	0.00173
	36586	0.002
	36587	0.00233
	36588	0.00267
	36589	0.00298
	36590	0.0032
	36591	0.00324
	36592	0.00307
	36593	0.00271
	36594	0.00223
	36595	0.00176
	36596	0.00138
	36597	0.00112
	36598	0.000941218
	36599	0.000826379
	36600	0.000746492
	36601	0.000698226
	36602	0.00069573
	36603	0.000752733
	36604	0.000854257
	36605	0.000949955
	36606	0.00101
	36607	0.00106
	36608	0.00118
	36609	0.00138
	36610	0.00166
	36611	0.00199
	36612	0.00232
	36613	0.00262
	36614	0.00288
	36615	0.00309
	36616	0.00328
	36617	0.00347
	36618	0.00366
	36619	0.00383
	36620	0.00399
	36621	0.00414
	36622	0.00429
	36623	0.00443
	36624	0.00459
	36625	0.00476
	36626	0.00494
	36627	0.00514
	36628	0.00535
	36629	0.00558
	36630	0.00584
	36631	0.00614
	36632	0.00646
	36633	0.0068
	36634	0.00716
	36635	0.00753
	36636	0.00788
	36637	0.00815
	36638	0.00832
	36639	0.00837
	36640	0.00833
	36641	0.00822
	36642	0.00812
	36643	0.00808
	36644	0.00812
	36645	0.00824
	36646	0.00837
	36647	0.00845
	36648	0.00842
	36649	0.00823
	36650	0.00784
	36651	0.00725
	36652	0.00651
	36653	0.00573
	36654	0.00499
	36655	0.00434
	36656	0.0038
	36657	0.00335
	36658	0.00297
	36659	0.00265
	36660	0.00237
	36661	0.00213
	36662	0.00194
	36663	0.00182
	36664	0.00179
	36665	0.00189
	36666	0.00216
	36667	0.00261
	36668	0.00308
	36669	0.00346
	36670	0.00378
	36671	0.00413
	36672	0.0045
	36673	0.00484
	36674	0.00511
	36675	0.0053
	36676	0.00542
	36677	0.00545
	36678	0.00536
	36679	0.00513
	36680	0.0048
	36681	0.00444
	36682	0.00418
	36683	0.00406
	36684	0.00414
	36685	0.00441
	36686	0.00482
	36687	0.00523
	36688	0.00549
	36689	0.00549
	36690	0.00523
	36691	0.00475
	36692	0.0042
	36693	0.00366
	36694	0.00324
	36695	0.00296
	36696	0.00284
	36697	0.00285
	36698	0.00294
	36699	0.00308
	36700	0.00325
	36701	0.00344
	36702	0.00361
	36703	0.00371
	36704	0.00372
	36705	0.00359
	36706	0.00333
	36707	0.00299
	36708	0.0026
	36709	0.00223
	36710	0.00193
	36711	0.00172
	36712	0.0016
	36713	0.00155
	36714	0.00153
	36715	0.00153
	36716	0.00153
	36717	0.00154
	36718	0.00154
	36719	0.00155
	36720	0.00158
	36721	0.00162
	36722	0.00166
	36723	0.0017
	36724	0.00173
	36725	0.00176
	36726	0.00178
	36727	0.00179
	36728	0.00179
	36729	0.0018
	36730	0.00181
	36731	0.00183
	36732	0.00185
	36733	0.00189
	36734	0.00195
	36735	0.00202
	36736	0.00212
	36737	0.00223
	36738	0.00237
	36739	0.00252
	36740	0.00271
	36741	0.00293
	36742	0.00318
	36743	0.00346
	36744	0.00378
	36745	0.00412
	36746	0.00446
	36747	0.0048
	36748	0.00511
	36749	0.00536
	36750	0.00554
	36751	0.00562
	36752	0.00561
	36753	0.00553
	36754	0.00541
	36755	0.0053
	36756	0.00527
	36757	0.00543
	36758	0.00583
	36759	0.00646
	36760	0.00717
	36761	0.00771
	36762	0.00788
	36763	0.0076
	36764	0.00697
	36765	0.00614
	36766	0.00525
	36767	0.00438
	36768	0.0036
	36769	0.00298
	36770	0.00255
	36771	0.0023
	36772	0.0022
	36773	0.00222
	36774	0.0023
	36775	0.00239
	36776	0.00246
	36777	0.00249
	36778	0.0025
	36779	0.00255
	36780	0.00264
	36781	0.00281
	36782	0.00306
	36783	0.00344
	36784	0.004
	36785	0.00477
	36786	0.00585
	36787	0.00727
	36788	0.00906
	36789	0.01121
	36790	0.01356
	36791	0.0159
	36792	0.01791
	36793	0.01931
	36794	0.01987
	36795	0.01954
	36796	0.01842
	36797	0.01672
	36798	0.01472
	36799	0.01266
	36800	0.01067
	36801	0.00888
	36802	0.00733
	36803	0.00606
	36804	0.00504
	36805	0.00423
	36806	0.00361
	36807	0.00312
	36808	0.00274
	36809	0.00245
	36810	0.00223
	36811	0.00207
	36812	0.00195
	36813	0.00186
	36814	0.00179
	36815	0.00175
	36816	0.00172
	36817	0.00172
	36818	0.00173
	36819	0.00176
	36820	0.00182
	36821	0.00191
	36822	0.00206
	36823	0.00229
	36824	0.00263
	36825	0.00308
	36826	0.00365
	36827	0.00425
	36828	0.00479
	36829	0.00516
	36830	0.00528
	36831	0.00512
	36832	0.00471
	36833	0.00414
	36834	0.00351
	36835	0.00291
	36836	0.0024
	36837	0.002
	36838	0.0017
	36839	0.00148
	36840	0.00134
	36841	0.00124
	36842	0.00118
	36843	0.00114
	36844	0.00113
	36845	0.00113
	36846	0.00115
	36847	0.00118
	36848	0.00124
	36849	0.00132
	36850	0.00142
	36851	0.00156
	36852	0.00173
	36853	0.00194
	36854	0.00218
	36855	0.00246
	36856	0.00276
	36857	0.00307
	36858	0.00338
	36859	0.00367
	36860	0.00393
	36861	0.00415
	36862	0.00433
	36863	0.00449
	36864	0.00463
	36865	0.00476
	36866	0.00489
	36867	0.00502
	36868	0.00515
	36869	0.00527
	36870	0.0054
	36871	0.00552
	36872	0.00565
	36873	0.00578
	36874	0.00593
	36875	0.00612
	36876	0.00635
	36877	0.00665
	36878	0.00705
	36879	0.00759
	36880	0.00832
	36881	0.00936
	36882	0.01077
	36883	0.01268
	36884	0.01512
	36885	0.01799
	36886	0.02106
	36887	0.02412
	36888	0.02699
	36889	0.02955
	36890	0.0317
	36891	0.03336
	36892	0.03443
	36893	0.0349
	36894	0.03472
	36895	0.03386
	36896	0.0324
	36897	0.03043
	36898	0.02808
	36899	0.02555
	36900	0.02301
	36901	0.02057
	36902	0.01832
	36903	0.01637
	36904	0.01474
	36905	0.01347
	36906	0.01256
	36907	0.01201
	36908	0.01182
	36909	0.01192
	36910	0.01226
	36911	0.01278
	36912	0.01339
	36913	0.01401
	36914	0.01457
	36915	0.01502
	36916	0.01532
	36917	0.01545
	36918	0.01539
	36919	0.01513
	36920	0.01469
	36921	0.01408
	36922	0.01335
	36923	0.01258
	36924	0.01179
	36925	0.01107
	36926	0.01046
	36927	0.01002
	36928	0.00978
	36929	0.00975
	36930	0.00993
	36931	0.01031
	36932	0.0109
	36933	0.01164
	36934	0.01248
	36935	0.01329
	36936	0.01394
	36937	0.01427
	36938	0.01419
	36939	0.01365
	36940	0.01273
	36941	0.01154
	36942	0.01026
	36943	0.00904
	36944	0.00802
	36945	0.00723
	36946	0.00669
	36947	0.00638
	36948	0.00627
	36949	0.00635
	36950	0.00659
	36951	0.00701
	36952	0.0076
	36953	0.0084
	36954	0.00945
	36955	0.01077
	36956	0.01236
	36957	0.01411
	36958	0.01585
	36959	0.01729
	36960	0.01813
	36961	0.01815
	36962	0.01733
	36963	0.01588
	36964	0.01408
	36965	0.01221
	36966	0.01048
	36967	0.00892
	36968	0.00754
	36969	0.00631
	36970	0.00525
	36971	0.00435
	36972	0.00363
	36973	0.00306
	36974	0.00262
	36975	0.0023
	36976	0.00204
	36977	0.00184
	36978	0.00168
	36979	0.00158
	36980	0.00158
	36981	0.00172
	36982	0.00204
	36983	0.00254
	36984	0.00312
	36985	0.00359
	36986	0.00376
	36987	0.00359
	36988	0.0032
	36989	0.00278
	36990	0.00247
	36991	0.00232
	36992	0.00232
	36993	0.00243
	36994	0.00262
	36995	0.00287
	36996	0.00315
	36997	0.00344
	36998	0.00372
	36999	0.00397
	37000	0.00418
	37001	0.00433
	37002	0.00441
	37003	0.00443
	37004	0.00441
	37005	0.00438
	37006	0.00436
	37007	0.00435
	37008	0.00435
	37009	0.00435
	37010	0.0043
	37011	0.00419
	37012	0.004
	37013	0.00371
	37014	0.00334
	37015	0.00292
	37016	0.00249
	37017	0.0021
	37018	0.00177
	37019	0.00153
	37020	0.00139
	37021	0.00132
	37022	0.00131
	37023	0.00136
	37024	0.00145
	37025	0.00159
	37026	0.0018
	37027	0.00209
	37028	0.00247
	37029	0.00292
	37030	0.00339
	37031	0.00378
	37032	0.00403
	37033	0.00414
	37034	0.00416
	37035	0.00419
	37036	0.00426
	37037	0.00438
	37038	0.00454
	37039	0.00466
	37040	0.00463
	37041	0.00435
	37042	0.00387
	37043	0.00332
	37044	0.00281
	37045	0.0024
	37046	0.00206
	37047	0.00178
	37048	0.00155
	37049	0.00136
	37050	0.0012
	37051	0.00107
	37052	0.000973672
	37053	0.000902522
	37054	0.000856337
	37055	0.000834701
	37056	0.000837197
	37057	0.00086341
	37058	0.000912092
	37059	0.00098241
	37060	0.00108
	37061	0.00119
	37062	0.00133
	37063	0.00149
	37064	0.00167
	37065	0.00187
	37066	0.00207
	37067	0.00224
	37068	0.00234
	37069	0.00233
	37070	0.00222
	37071	0.00203
	37072	0.0018
	37073	0.00156
	37074	0.00136
	37075	0.0012
	37076	0.00108
	37077	0.000994892
	37078	0.000941218
	37079	0.000912508
	37080	0.000904602
	37081	0.000915005
	37082	0.000942882
	37083	0.000989899
	37084	0.00106
	37085	0.00114
	37086	0.00124
	37087	0.00134
	37088	0.00143
	37089	0.00149
	37090	0.0015
	37091	0.00146
	37092	0.00138
	37093	0.00128
	37094	0.00118
	37095	0.00108
	37096	0.000982826
	37097	0.000899193
	37098	0.000827627
	37099	0.000768544
	37100	0.000719862
	37101	0.000681167
	37102	0.000650377
	37103	0.000626244
	37104	0.000608353
	37105	0.000598367
	37106	0.000598783
	37107	0.000612929
	37108	0.00064788
	37109	0.000724023
	37110	0.000868403
	37111	0.00109
	37112	0.00133
	37113	0.00147
	37114	0.00143
	37115	0.00125
	37116	0.00104
	37117	0.000917501
	37118	0.000900858
	37119	0.000973672
	37120	0.0011
	37121	0.00126
	37122	0.00145
	37123	0.00165
	37124	0.00187
	37125	0.0021
	37126	0.00231
	37127	0.00247
	37128	0.00252
	37129	0.00247
	37130	0.00231
	37131	0.00207
	37132	0.0018
	37133	0.00153
	37134	0.00128
	37135	0.00108
	37136	0.000915421
	37137	0.000794341
	37138	0.000712373
	37139	0.000667436
	37140	0.000657034
	37141	0.000684495
	37142	0.000754397
	37143	0.000871316
	37144	0.00104
	37145	0.00125
	37146	0.0015
	37147	0.00181
	37148	0.00215
	37149	0.00253
	37150	0.00291
	37151	0.00322
	37152	0.00342
	37153	0.00343
	37154	0.00324
	37155	0.0029
	37156	0.00249
	37157	0.00212
	37158	0.00182
	37159	0.0016
	37160	0.00143
	37161	0.00131
	37162	0.00121
	37163	0.00112
	37164	0.00106
	37165	0.00101
	37166	0.000986154
	37167	0.000979913
	37168	0.000986987
	37169	0.001
	37170	0.00103
	37171	0.00108
	37172	0.00116
	37173	0.0013
	37174	0.00156
	37175	0.00197
	37176	0.0026
	37177	0.00351
	37178	0.00475
	37179	0.00634
	37180	0.00833
	37181	0.01072
	37182	0.01348
	37183	0.01643
	37184	0.01936
	37185	0.022
	37186	0.02415
	37187	0.02562
	37188	0.0263
	37189	0.02621
	37190	0.02547
	37191	0.02426
	37192	0.0228
	37193	0.02131
	37194	0.0199
	37195	0.01868
	37196	0.01769
	37197	0.01698
	37198	0.01658
	37199	0.01646
	37200	0.01655
	37201	0.01677
	37202	0.0171
	37203	0.01757
	37204	0.01819
	37205	0.01896
	37206	0.01991
	37207	0.02107
	37208	0.02241
	37209	0.02382
	37210	0.02518
	37211	0.0263
	37212	0.02694
	37213	0.027
	37214	0.02643
	37215	0.02531
	37216	0.02379
	37217	0.02207
	37218	0.02027
	37219	0.01852
	37220	0.0169
	37221	0.01548
	37222	0.01428
	37223	0.01332
	37224	0.01261
	37225	0.01216
	37226	0.01195
	37227	0.01196
	37228	0.01213
	37229	0.01239
	37230	0.01261
	37231	0.01277
	37232	0.01289
	37233	0.01301
	37234	0.01311
	37235	0.01317
	37236	0.0131
	37237	0.01284
	37238	0.01235
	37239	0.01164
	37240	0.01073
	37241	0.00968
	37242	0.00859
	37243	0.00755
	37244	0.00663
	37245	0.00588
	37246	0.00531
	37247	0.00491
	37248	0.00465
	37249	0.00452
	37250	0.00449
	37251	0.00455
	37252	0.00471
	37253	0.00495
	37254	0.00527
	37255	0.0057
	37256	0.00626
	37257	0.00698
	37258	0.00791
	37259	0.00898
	37260	0.01008
	37261	0.01097
	37262	0.01147
	37263	0.01154
	37264	0.01129
	37265	0.01093
	37266	0.01059
	37267	0.0103
	37268	0.01006
	37269	0.00985
	37270	0.00966
	37271	0.00953
	37272	0.00944
	37273	0.0094
	37274	0.00941
	37275	0.00947
	37276	0.00956
	37277	0.00969
	37278	0.00986
	37279	0.01008
	37280	0.01035
	37281	0.01071
	37282	0.01113
	37283	0.01157
	37284	0.01194
	37285	0.01211
	37286	0.01199
	37287	0.01146
	37288	0.01053
	37289	0.00927
	37290	0.00785
	37291	0.00644
	37292	0.00517
	37293	0.00412
	37294	0.0033
	37295	0.00269
	37296	0.00222
	37297	0.00186
	37298	0.00158
	37299	0.00135
	37300	0.00117
	37301	0.00102
	37302	0.000889624
	37303	0.000774369
	37304	0.000671597
	37305	0.000585884
	37306	0.000520143
	37307	0.00047479
	37308	0.000449409
	37309	0.000441504
	37310	0.000448161
	37311	0.000467717
	37312	0.000500171
	37313	0.000547189
	37314	0.000612513
	37315	0.0007053
	37316	0.000840526
	37317	0.00104
	37318	0.00134
	37319	0.00177
	37320	0.00237
	37321	0.00319
	37322	0.0042
	37323	0.00536
	37324	0.00652
	37325	0.00751
	37326	0.0082
	37327	0.00855
	37328	0.00869
	37329	0.00881
	37330	0.00909
	37331	0.00966
	37332	0.01058
	37333	0.01182
	37334	0.01334
	37335	0.01506
	37336	0.01687
	37337	0.0186
	37338	0.02008
	37339	0.02114
	37340	0.02162
	37341	0.02143
	37342	0.02059
	37343	0.0192
	37344	0.01744
	37345	0.01547
	37346	0.01345
	37347	0.01152
	37348	0.00972
	37349	0.00815
	37350	0.0068
	37351	0.00566
	37352	0.0047
	37353	0.00392
	37354	0.00326
	37355	0.00271
	37356	0.00226
	37357	0.00188
	37358	0.00156
	37359	0.00131
	37360	0.00111
	37361	0.000947459
	37362	0.000827627
	37363	0.000736922
	37364	0.00066702
	37365	0.000612929
	37366	0.000575898
	37367	0.000556342
	37368	0.000555926
	37369	0.000572986
	37370	0.000605856
	37371	0.000653705
	37372	0.000715285
	37373	0.000791428
	37374	0.000884215
	37375	0.000997805
	37376	0.00114
	37377	0.0013
	37378	0.00151
	37379	0.00175
	37380	0.00203
	37381	0.00235
	37382	0.00271
	37383	0.0031
	37384	0.00353
	37385	0.004
	37386	0.00448
	37387	0.005
	37388	0.00552
	37389	0.00602
	37390	0.00647
	37391	0.00684
	37392	0.0071
	37393	0.00721
	37394	0.00717
	37395	0.007
	37396	0.0067
	37397	0.00631
	37398	0.00588
	37399	0.00542
	37400	0.00496
	37401	0.00453
	37402	0.00414
	37403	0.00382
	37404	0.00358
	37405	0.00346
	37406	0.00349
	37407	0.00373
	37408	0.00417
	37409	0.00471
	37410	0.00515
	37411	0.00527
	37412	0.00497
	37413	0.0044
	37414	0.00383
	37415	0.00345
	37416	0.00331
	37417	0.00334
	37418	0.00346
	37419	0.00361
	37420	0.00374
	37421	0.00383
	37422	0.00386
	37423	0.00381
	37424	0.00366
	37425	0.00343
	37426	0.00312
	37427	0.00276
	37428	0.00238
	37429	0.002
	37430	0.00166
	37431	0.00136
	37432	0.00112
	37433	0.000937473
	37434	0.000810152
	37435	0.000733177
	37436	0.000702387
	37437	0.000713621
	37438	0.00076147
	37439	0.000837197
	37440	0.000931232
	37441	0.00104
	37442	0.00115
	37443	0.00128
	37444	0.0014
	37445	0.00153
	37446	0.00164
	37447	0.00174
	37448	0.00181
	37449	0.00184
	37450	0.00184
	37451	0.00179
	37452	0.0017
	37453	0.00159
	37454	0.00146
	37455	0.00133
	37456	0.00122
	37457	0.00113
	37458	0.00108
	37459	0.00106
	37460	0.00107
	37461	0.0011
	37462	0.00115
	37463	0.00121
	37464	0.00129
	37465	0.0014
	37466	0.00152
	37467	0.00166
	37468	0.00181
	37469	0.00196
	37470	0.00211
	37471	0.00229
	37472	0.00248
	37473	0.00269
	37474	0.00291
	37475	0.00311
	37476	0.00329
	37477	0.00342
	37478	0.0035
	37479	0.00352
	37480	0.00348
	37481	0.00338
	37482	0.00321
	37483	0.00298
	37484	0.00272
	37485	0.00244
	37486	0.00219
	37487	0.00196
	37488	0.00175
	37489	0.00156
	37490	0.0014
	37491	0.00126
	37492	0.00117
	37493	0.00114
	37494	0.00116
	37495	0.00124
	37496	0.00136
	37497	0.00152
	37498	0.00172
	37499	0.00194
	37500	0.00217
	37501	0.0024
	37502	0.00259
	37503	0.00272
	37504	0.00278
	37505	0.00275
	37506	0.00265
	37507	0.00246
	37508	0.00224
	37509	0.002
	37510	0.00179
	37511	0.00164
	37512	0.00156
	37513	0.00157
	37514	0.00172
	37515	0.00204
	37516	0.00257
	37517	0.00329
	37518	0.00411
	37519	0.00491
	37520	0.00556
	37521	0.00599
	37522	0.00621
	37523	0.00624
	37524	0.00612
	37525	0.00588
	37526	0.00553
	37527	0.00508
	37528	0.00457
	37529	0.00403
	37530	0.00351
	37531	0.00304
	37532	0.00266
	37533	0.00239
	37534	0.00224
	37535	0.0022
	37536	0.00226
	37537	0.00242
	37538	0.00267
	37539	0.00294
	37540	0.00317
	37541	0.00334
	37542	0.00349
	37543	0.00372
	37544	0.00407
	37545	0.00448
	37546	0.00483
	37547	0.00505
	37548	0.0051
	37549	0.005
	37550	0.00478
	37551	0.00454
	37552	0.00432
	37553	0.00416
	37554	0.0041
	37555	0.00412
	37556	0.00424
	37557	0.00446
	37558	0.00477
	37559	0.00517
	37560	0.00566
	37561	0.0062
	37562	0.00678
	37563	0.00735
	37564	0.00786
	37565	0.00829
	37566	0.00861
	37567	0.00883
	37568	0.00897
	37569	0.00906
	37570	0.00913
	37571	0.00917
	37572	0.00918
	37573	0.00916
	37574	0.00913
	37575	0.00911
	37576	0.00911
	37577	0.00914
	37578	0.00917
	37579	0.00919
	37580	0.0092
	37581	0.00918
	37582	0.00914
	37583	0.00909
	37584	0.00903
	37585	0.00896
	37586	0.00886
	37587	0.00873
	37588	0.00854
	37589	0.00831
	37590	0.00803
	37591	0.0077
	37592	0.00738
	37593	0.00709
	37594	0.00689
	37595	0.00687
	37596	0.00709
	37597	0.00762
	37598	0.00846
	37599	0.00953
	37600	0.01065
	37601	0.01156
	37602	0.01206
	37603	0.01214
	37604	0.0119
	37605	0.01157
	37606	0.01128
	37607	0.01108
	37608	0.01091
	37609	0.0107
	37610	0.01039
	37611	0.00996
	37612	0.0094
	37613	0.00872
	37614	0.00792
	37615	0.00701
	37616	0.00602
	37617	0.00507
	37618	0.00421
	37619	0.00349
	37620	0.00292
	37621	0.00248
	37622	0.00218
	37623	0.00201
	37624	0.00196
	37625	0.00199
	37626	0.00205
	37627	0.00201
	37628	0.0018
	37629	0.00142
	37630	0.000992812
	37631	0.000634982
	37632	0.000394903
	37633	0.000253851
	37634	0.00017438
	37635	0.000129859
	37636	0.000105269
	37637	9.40344e-05
	37638	9.42008e-05
	37639	0.000106558
	37640	0.000134228
	37641	0.000182701
	37642	0.000260509
	37643	0.000379508
	37644	0.000556342
	37645	0.000812232
	37646	0.00118
	37647	0.00169
	37648	0.00241
	37649	0.00334
	37650	0.00442
	37651	0.00545
	37652	0.00628
	37653	0.00688
	37654	0.00732
	37655	0.0077
	37656	0.008
	37657	0.00822
	37658	0.00831
	37659	0.00824
	37660	0.00797
	37661	0.0075
	37662	0.00685
	37663	0.00606
	37664	0.00523
	37665	0.00441
	37666	0.00368
	37667	0.00307
	37668	0.00258
	37669	0.00222
	37670	0.00196
	37671	0.00177
	37672	0.00164
	37673	0.00154
	37674	0.00146
	37675	0.0014
	37676	0.00134
	37677	0.00129
	37678	0.00126
	37679	0.00126
	37680	0.00128
	37681	0.00133
	37682	0.00139
	37683	0.00143
	37684	0.00143
	37685	0.00141
	37686	0.00138
	37687	0.00137
	37688	0.00136
	37689	0.00136
	37690	0.00132
	37691	0.00125
	37692	0.00113
	37693	0.001
	37694	0.000878389
	37695	0.000773953
	37696	0.000698226
	37697	0.000656618
	37698	0.000651625
	37699	0.000684079
	37700	0.000753565
	37701	0.000864659
	37702	0.00103
	37703	0.00125
	37704	0.00157
	37705	0.002
	37706	0.00257
	37707	0.00334
	37708	0.00431
	37709	0.00549
	37710	0.00678
	37711	0.00802
	37712	0.00898
	37713	0.00941
	37714	0.00916
	37715	0.00826
	37716	0.00694
	37717	0.00552
	37718	0.00428
	37719	0.00334
	37720	0.00273
	37721	0.00239
	37722	0.00225
	37723	0.00227
	37724	0.00241
	37725	0.00262
	37726	0.00289
	37727	0.00319
	37728	0.0035
	37729	0.00381
	37730	0.00408
	37731	0.00432
	37732	0.00451
	37733	0.00464
	37734	0.00471
	37735	0.00473
	37736	0.00469
	37737	0.00463
	37738	0.00452
	37739	0.00438
	37740	0.00422
	37741	0.00403
	37742	0.00387
	37743	0.00374
	37744	0.00368
	37745	0.00369
	37746	0.00371
	37747	0.00369
	37748	0.00359
	37749	0.00338
	37750	0.00308
	37751	0.00275
	37752	0.00241
	37753	0.00212
	37754	0.00189
	37755	0.00172
	37756	0.0016
	37757	0.00152
	37758	0.00146
	37759	0.00143
	37760	0.00142
	37761	0.00143
	37762	0.00146
	37763	0.00151
	37764	0.00158
	37765	0.00167
	37766	0.00179
	37767	0.00192
	37768	0.00208
	37769	0.00224
	37770	0.0024
	37771	0.00255
	37772	0.00265
	37773	0.00268
	37774	0.00267
	37775	0.00265
	37776	0.00265
	37777	0.00265
	37778	0.00258
	37779	0.0024
	37780	0.00213
	37781	0.00185
	37782	0.00159
	37783	0.00141
	37784	0.0013
	37785	0.00124
	37786	0.00122
	37787	0.00123
	37788	0.00128
	37789	0.00135
	37790	0.00144
	37791	0.00157
	37792	0.00173
	37793	0.0019
	37794	0.00208
	37795	0.00224
	37796	0.00237
	37797	0.00247
	37798	0.00255
	37799	0.00263
	37800	0.00274
	37801	0.0029
	37802	0.00314
	37803	0.00349
	37804	0.00395
	37805	0.00454
	37806	0.00526
	37807	0.00603
	37808	0.00676
	37809	0.00728
	37810	0.00747
	37811	0.0073
	37812	0.00683
	37813	0.00624
	37814	0.00566
	37815	0.00515
	37816	0.00475
	37817	0.00443
	37818	0.00419
	37819	0.00401
	37820	0.00387
	37821	0.00376
	37822	0.00368
	37823	0.00361
	37824	0.00356
	37825	0.00352
	37826	0.00348
	37827	0.00341
	37828	0.00329
	37829	0.00314
	37830	0.00295
	37831	0.00274
	37832	0.00254
	37833	0.00235
	37834	0.00218
	37835	0.00204
	37836	0.00193
	37837	0.00184
	37838	0.00177
	37839	0.00173
	37840	0.00172
	37841	0.00174
	37842	0.00181
	37843	0.00193
	37844	0.00212
	37845	0.00238
	37846	0.00275
	37847	0.00324
	37848	0.00388
	37849	0.00467
	37850	0.00561
	37851	0.00668
	37852	0.00781
	37853	0.00892
	37854	0.00989
	37855	0.01062
	37856	0.01104
	37857	0.01113
	37858	0.01091
	37859	0.01046
	37860	0.00985
	37861	0.00914
	37862	0.00839
	37863	0.00768
	37864	0.00701
	37865	0.00641
	37866	0.00588
	37867	0.00541
	37868	0.00502
	37869	0.00468
	37870	0.00441
	37871	0.0042
	37872	0.00404
	37873	0.00389
	37874	0.00373
	37875	0.00354
	37876	0.00331
	37877	0.00304
	37878	0.00275
	37879	0.00244
	37880	0.00215
	37881	0.00188
	37882	0.00166
	37883	0.00148
	37884	0.00135
	37885	0.00131
	37886	0.00135
	37887	0.00151
	37888	0.00177
	37889	0.00211
	37890	0.00245
	37891	0.00274
	37892	0.00292
	37893	0.00299
	37894	0.00294
	37895	0.00281
	37896	0.00265
	37897	0.0025
	37898	0.00238
	37899	0.00229
	37900	0.00223
	37901	0.00216
	37902	0.00204
	37903	0.00185
	37904	0.00161
	37905	0.00136
	37906	0.00112
	37907	0.000921246
	37908	0.000765631
	37909	0.000651625
	37910	0.000572986
	37911	0.000523472
	37912	0.000501004
	37913	0.000508909
	37914	0.000558423
	37915	0.0006691
	37916	0.000871316
	37917	0.0012
	37918	0.00167
	37919	0.00226
	37920	0.00288
	37921	0.00343
	37922	0.00382
	37923	0.00413
	37924	0.00449
	37925	0.005
	37926	0.00555
	37927	0.00585
	37928	0.00564
	37929	0.00497
	37930	0.0041
	37931	0.00334
	37932	0.0028
	37933	0.00248
	37934	0.00228
	37935	0.00215
	37936	0.00205
	37937	0.00194
	37938	0.00183
	37939	0.0017
	37940	0.00156
	37941	0.00143
	37942	0.0013
	37943	0.0012
	37944	0.00112
	37945	0.00108
	37946	0.00108
	37947	0.00109
	37948	0.00111
	37949	0.0011
	37950	0.00106
	37951	0.000999053
	37952	0.000939969
	37953	0.000901274
	37954	0.000890456
	37955	0.000912924
	37956	0.000976168
	37957	0.0011
	37958	0.0013
	37959	0.00162
	37960	0.00212
	37961	0.00284
	37962	0.00381
	37963	0.00502
	37964	0.00644
	37965	0.00792
	37966	0.00928
	37967	0.01029
	37968	0.01077
	37969	0.0106
	37970	0.0098
	37971	0.00847
	37972	0.00683
	37973	0.00517
	37974	0.00371
	37975	0.00256
	37976	0.00176
	37977	0.00125
	37978	0.00099406
	37979	0.000922078
	37980	0.000980329
	37981	0.0011
	37982	0.00122
	37983	0.00128
	37984	0.00123
	37985	0.0011
	37986	0.000913756
	37987	0.000722359
	37988	0.000563832
	37989	0.000458147
	37990	0.000405305
	37991	0.000396151
	37992	0.000420284
	37993	0.000471878
	37994	0.000548853
	37995	0.000651209
	37996	0.000783107
	37997	0.000947459
[truncated: 12,002 more rows]

## Sheet: Figure 4i
Figure 4i
	Mass (Da)	cat-GFP-mCherry				Non-cropped image of SDS-PAGE.
	50000	0.01962
	50001	0.01944
	50002	0.01946
	50003	0.01968
	50004	0.02012
	50005	0.0208
	50006	0.02174
	50007	0.02295
	50008	0.02444
	50009	0.02624
	50010	0.02827
	50011	0.03046
	50012	0.03275
	50013	0.03488
	50014	0.0367
	50015	0.03802
	50016	0.03869
	50017	0.03855
	50018	0.03767
	50019	0.03609
	50020	0.0339
	50021	0.03125
	50022	0.02831
	50023	0.02527
	50024	0.02226
	50025	0.01936
	50026	0.01667
	50027	0.01423
	50028	0.01208
	50029	0.01025
	50030	0.00875
	50031	0.00757
	50032	0.00668
	50033	0.00602
	50034	0.0055
	50035	0.00499
	50036	0.00441
	50037	0.00379
	50038	0.00319
	50039	0.00267
	50040	0.00225
	50041	0.00194
	50042	0.00169
	50043	0.00151
	50044	0.00137
	50045	0.00127
	50046	0.00121
	50047	0.00118
	50048	0.0012
	50049	0.00128
	50050	0.00143
	50051	0.00168
	50052	0.00203
	50053	0.00252
	50054	0.00314
	50055	0.0039
	50056	0.00474
	50057	0.00558
	50058	0.00631
	50059	0.00682
	50060	0.00708
	50061	0.0071
	50062	0.00696
	50063	0.00672
	50064	0.00643
	50065	0.00609
	50066	0.00573
	50067	0.00542
	50068	0.00527
	50069	0.00547
	50070	0.00613
	50071	0.00721
	50072	0.00836
	50073	0.009
	50074	0.00867
	50075	0.00749
	50076	0.00602
	50077	0.00474
	50078	0.00385
	50079	0.00336
	50080	0.00316
	50081	0.00315
	50082	0.00327
	50083	0.00347
	50084	0.00376
	50085	0.00413
	50086	0.00459
	50087	0.00518
	50088	0.00592
	50089	0.00686
	50090	0.00805
	50091	0.00953
	50092	0.01135
	50093	0.01351
	50094	0.01599
	50095	0.01871
	50096	0.02153
	50097	0.02424
	50098	0.02664
	50099	0.02855
	50100	0.02968
	50101	0.02989
	50102	0.02907
	50103	0.02731
	50104	0.02489
	50105	0.02211
	50106	0.01928
	50107	0.01662
	50108	0.01426
	50109	0.01226
	50110	0.01067
	50111	0.00947
	50112	0.0086
	50113	0.008
	50114	0.00764
	50115	0.00749
	50116	0.00751
	50117	0.00769
	50118	0.00801
	50119	0.00845
	50120	0.00902
	50121	0.0097
	50122	0.01047
	50123	0.01132
	50124	0.01223
	50125	0.01316
	50126	0.0141
	50127	0.015
	50128	0.01584
	50129	0.01656
	50130	0.01715
	50131	0.01758
	50132	0.01787
	50133	0.01802
	50134	0.01805
	50135	0.01801
	50136	0.01791
	50137	0.01778
	50138	0.01758
	50139	0.01723
	50140	0.01669
	50141	0.01598
	50142	0.01519
	50143	0.01438
	50144	0.0136
	50145	0.01287
	50146	0.01217
	50147	0.01151
	50148	0.01088
	50149	0.01029
	50150	0.00975
	50151	0.00928
	50152	0.0089
	50153	0.00861
	50154	0.00843
	50155	0.00837
	50156	0.00843
	50157	0.0086
	50158	0.00889
	50159	0.00935
	50160	0.01004
	50161	0.01108
	50162	0.0126
	50163	0.01473
	50164	0.01759
	50165	0.02126
	50166	0.0257
	50167	0.03063
	50168	0.03561
	50169	0.04012
	50170	0.04326
	50171	0.04438
	50172	0.04303
	50173	0.03945
	50174	0.03419
	50175	0.02835
	50176	0.02269
	50177	0.01772
	50178	0.01373
	50179	0.01066
	50180	0.00839
	50181	0.00678
	50182	0.00568
	50183	0.00496
	50184	0.00456
	50185	0.0044
	50186	0.00446
	50187	0.00471
	50188	0.00514
	50189	0.00574
	50190	0.00649
	50191	0.00735
	50192	0.00827
	50193	0.0092
	50194	0.01007
	50195	0.01084
	50196	0.01145
	50197	0.01193
	50198	0.01229
	50199	0.01262
	50200	0.01295
	50201	0.01335
	50202	0.01385
	50203	0.01448
	50204	0.01517
	50205	0.01586
	50206	0.01647
	50207	0.01691
	50208	0.01716
	50209	0.01721
	50210	0.01711
	50211	0.01691
	50212	0.01664
	50213	0.01636
	50214	0.01609
	50215	0.01583
	50216	0.01558
	50217	0.01535
	50218	0.01513
	50219	0.01491
	50220	0.01467
	50221	0.01441
	50222	0.01412
	50223	0.01379
	50224	0.01339
	50225	0.01295
	50226	0.01245
	50227	0.01191
	50228	0.01134
	50229	0.01073
	50230	0.01011
	50231	0.00947
	50232	0.00885
	50233	0.00825
	50234	0.00767
	50235	0.00714
	50236	0.00665
	50237	0.00622
	50238	0.00586
	50239	0.00558
	50240	0.00539
	50241	0.00528
	50242	0.00527
	50243	0.00533
	50244	0.00546
	50245	0.0056
	50246	0.00574
	50247	0.00581
	50248	0.0058
	50249	0.00567
	50250	0.00544
	50251	0.00514
	50252	0.00479
	50253	0.00443
	50254	0.0041
	50255	0.0038
	50256	0.00355
	50257	0.00334
	50258	0.00318
	50259	0.00307
	50260	0.00301
	50261	0.003
	50262	0.00305
	50263	0.00317
	50264	0.00334
	50265	0.00352
	50266	0.00359
	50267	0.0035
	50268	0.0033
	50269	0.00312
	50270	0.003
	50271	0.00296
	50272	0.00299
	50273	0.00311
	50274	0.00331
	50275	0.00362
	50276	0.00405
	50277	0.00463
	50278	0.00542
	50279	0.00652
	50280	0.00801
	50281	0.00994
	50282	0.01222
	50283	0.01462
	50284	0.01673
	50285	0.01814
	50286	0.01868
	50287	0.01843
	50288	0.01767
	50289	0.01675
	50290	0.01593
	50291	0.01534
	50292	0.01502
	50293	0.01497
	50294	0.01518
	50295	0.01566
	50296	0.01641
	50297	0.01748
	50298	0.01872
	50299	0.01986
	50300	0.02063
	50301	0.02093
	50302	0.02097
	50303	0.021
	50304	0.02112
	50305	0.0213
	50306	0.02148
	50307	0.02162
	50308	0.02168
	50309	0.02165
	50310	0.02152
	50311	0.02128
	50312	0.02095
	50313	0.02052
	50314	0.02001
	50315	0.01943
	50316	0.01879
	50317	0.01812
	50318	0.01742
	50319	0.01671
	50320	0.016
	50321	0.01531
	50322	0.01466
	50323	0.01405
	50324	0.0135
	50325	0.01302
	50326	0.01259
	50327	0.0122
	50328	0.01182
	50329	0.01142
	50330	0.01096
	50331	0.01041
	50332	0.00978
	50333	0.00914
	50334	0.00855
	50335	0.00807
	50336	0.00771
	50337	0.00746
	50338	0.0073
	50339	0.00724
	50340	0.00726
	50341	0.00736
	50342	0.00755
	50343	0.00781
	50344	0.00816
	50345	0.00854
	50346	0.0089
	50347	0.00918
	50348	0.0093
	50349	0.00922
	50350	0.00894
	50351	0.00849
	50352	0.00796
	50353	0.00741
	50354	0.00689
	50355	0.00644
	50356	0.00606
	50357	0.00576
	50358	0.00552
	50359	0.00534
	50360	0.00523
	50361	0.00519
	50362	0.00522
	50363	0.00531
	50364	0.00542
	50365	0.00551
	50366	0.00552
	50367	0.00547
	50368	0.00536
	50369	0.00524
	50370	0.0051
	50371	0.00496
	50372	0.00482
	50373	0.00467
	50374	0.00452
	50375	0.0044
	50376	0.00438
	50377	0.00469
	50378	0.00576
	50379	0.00805
	50380	0.01136
	50381	0.01419
	50382	0.01453
	50383	0.01212
	50384	0.0087
	50385	0.00597
	50386	0.00438
	50387	0.00365
	50388	0.00338
	50389	0.00334
	50390	0.00339
	50391	0.00349
	50392	0.00361
	50393	0.00373
	50394	0.00386
	50395	0.00399
	50396	0.00413
	50397	0.00428
	50398	0.00447
	50399	0.00472
	50400	0.00503
	50401	0.00543
	50402	0.0059
	50403	0.00643
	50404	0.00697
	50405	0.00745
	50406	0.00783
	50407	0.0081
	50408	0.00824
	50409	0.00831
	50410	0.00835
	50411	0.00837
	50412	0.00839
	50413	0.00839
	50414	0.00837
	50415	0.00831
	50416	0.00822
	50417	0.00811
	50418	0.00799
	50419	0.00786
	50420	0.00774
	50421	0.00765
	50422	0.0076
	50423	0.00759
	50424	0.00764
	50425	0.00773
	50426	0.00787
	50427	0.00803
	50428	0.0082
	50429	0.00837
	50430	0.00854
	50431	0.00869
	50432	0.00884
	50433	0.00898
	50434	0.00911
	50435	0.00924
	50436	0.00936
	50437	0.00947
	50438	0.0096
	50439	0.00975
	50440	0.00993
	50441	0.01014
	50442	0.0104
	50443	0.01071
	50444	0.01106
	50445	0.01144
	50446	0.01181
	50447	0.01213
	50448	0.01231
	50449	0.01233
	50450	0.01215
	50451	0.01183
	50452	0.01144
	50453	0.01107
	50454	0.01077
	50455	0.01058
	50456	0.01051
	50457	0.01054
	50458	0.01065
	50459	0.01081
	50460	0.011
	50461	0.0112
	50462	0.01143
	50463	0.01168
	50464	0.01196
	50465	0.01225
	50466	0.01257
	50467	0.0129
	50468	0.01323
	50469	0.01351
	50470	0.01374
	50471	0.01389
	50472	0.01391
	50473	0.01377
	50474	0.01346
	50475	0.01294
	50476	0.01221
	50477	0.01131
	50478	0.01029
	50479	0.00922
	50480	0.00818
	50481	0.00722
	50482	0.00639
	50483	0.00569
	50484	0.00515
	50485	0.00474
	50486	0.00445
	50487	0.00427
	50488	0.00418
	50489	0.00418
	50490	0.00423
	50491	0.00435
	50492	0.00453
	50493	0.00478
	50494	0.00512
	50495	0.00559
	50496	0.00622
	50497	0.00705
	50498	0.00803
	50499	0.00902
	50500	0.00978
	50501	0.01008
	50502	0.00979
	50503	0.00898
	50504	0.0079
	50505	0.00682
	50506	0.00592
	50507	0.00526
	50508	0.00477
	50509	0.0044
	50510	0.0041
	50511	0.00383
	50512	0.0036
	50513	0.0034
	50514	0.00323
	50515	0.00309
	50516	0.00299
	50517	0.00294
	50518	0.00293
	50519	0.00297
	50520	0.00308
	50521	0.00326
	50522	0.00352
	50523	0.00383
	50524	0.00417
	50525	0.00446
	50526	0.00467
	50527	0.00479
	50528	0.00484
	50529	0.00487
	50530	0.00491
	50531	0.00498
	50532	0.00508
	50533	0.00519
	50534	0.0053
	50535	0.00539
	50536	0.00545
	50537	0.00548
	50538	0.00549
	50539	0.00548
	50540	0.00546
	50541	0.00546
	50542	0.00545
	50543	0.00546
	50544	0.00546
	50545	0.00547
	50546	0.00547
	50547	0.00549
	50548	0.00554
	50549	0.00563
	50550	0.00578
	50551	0.00599
	50552	0.00625
	50553	0.00654
	50554	0.00685
	50555	0.00715
	50556	0.00742
	50557	0.00764
	50558	0.0078
	50559	0.00789
	50560	0.0079
	50561	0.00786
	50562	0.00778
	50563	0.00771
	50564	0.00768
	50565	0.00773
	50566	0.00786
	50567	0.00806
	50568	0.00829
	50569	0.0085
	50570	0.0087
	50571	0.00892
	50572	0.00924
	50573	0.00971
	50574	0.0103
	50575	0.01093
	50576	0.01145
	50577	0.01172
	50578	0.01167
	50579	0.01132
	50580	0.01075
	50581	0.01008
	50582	0.00942
	50583	0.00883
	50584	0.00838
	50585	0.0081
	50586	0.008
	50587	0.00806
	50588	0.00825
	50589	0.00852
	50590	0.00882
	50591	0.00908
	50592	0.00926
	50593	0.00931
	50594	0.00926
	50595	0.00911
	50596	0.00889
	50597	0.00863
	50598	0.0084
	50599	0.00818
	50600	0.008
	50601	0.00785
	50602	0.00775
	50603	0.00769
	50604	0.00766
	50605	0.00763
	50606	0.00759
	50607	0.00752
	50608	0.0074
	50609	0.00723
	50610	0.00703
	50611	0.00681
	50612	0.00658
	50613	0.0064
	50614	0.00627
	50615	0.00623
	50616	0.0063
	50617	0.00649
	50618	0.00681
	50619	0.00728
	50620	0.00787
	50621	0.00856
	50622	0.00931
	50623	0.01008
	50624	0.01082
	50625	0.01148
	50626	0.012
	50627	0.01231
	50628	0.01243
	50629	0.01238
	50630	0.0122
	50631	0.01193
	50632	0.01161
	50633	0.01128
	50634	0.01101
	50635	0.01084
	50636	0.01079
	50637	0.01091
	50638	0.0112
	50639	0.01167
	50640	0.01232
	50641	0.01311
	50642	0.01398
	50643	0.01484
	50644	0.0156
	50645	0.01614
	50646	0.01639
	50647	0.0163
	50648	0.0159
	50649	0.01531
	50650	0.01467
	50651	0.01408
	50652	0.01364
	50653	0.01344
	50654	0.01355
	50655	0.014
	50656	0.01483
	50657	0.01604
	50658	0.01757
	50659	0.01933
	50660	0.02118
	50661	0.02292
	50662	0.02432
	50663	0.02519
	50664	0.02535
	50665	0.02466
	50666	0.02325
	50667	0.02134
	50668	0.01917
	50669	0.01701
	50670	0.01506
	50671	0.01344
	50672	0.01217
	50673	0.01126
	50674	0.01068
	50675	0.01039
	50676	0.01035
	50677	0.01053
	50678	0.01097
	50679	0.01167
	50680	0.01262
	50681	0.01369
	50682	0.01466
	50683	0.01529
	50684	0.01542
	50685	0.01511
	50686	0.01462
	50687	0.01423
	50688	0.01414
	50689	0.01441
	50690	0.015
	50691	0.01585
	50692	0.0169
	50693	0.01817
	50694	0.01967
	50695	0.02142
	50696	0.02346
	50697	0.02581
	50698	0.02851
	50699	0.03145
	50700	0.03458
	50701	0.0378
	50702	0.04093
	50703	0.04396
	50704	0.04668
	50705	0.04887
	50706	0.05046
	50707	0.05139
	50708	0.05149
	50709	0.05076
	50710	0.0493
	50711	0.0472
	50712	0.04452
	50713	0.04161
	50714	0.03864
	50715	0.03587
	50716	0.03343
	50717	0.03137
	50718	0.02968
	50719	0.02831
	50720	0.02719
	50721	0.02636
	50722	0.02566
	50723	0.02505
	50724	0.02455
	50725	0.02409
	50726	0.02366
	50727	0.02323
	50728	0.0227
	50729	0.02199
	50730	0.02107
	50731	0.01997
	50732	0.01873
	50733	0.01746
	50734	0.01616
	50735	0.01486
	50736	0.01357
	50737	0.01232
	50738	0.01117
	50739	0.01014
	50740	0.00928
	50741	0.00857
	50742	0.00801
	50743	0.00756
	50744	0.0072
	50745	0.00689
	50746	0.0066
	50747	0.00635
	50748	0.00611
	50749	0.00591
	50750	0.00573
	50751	0.00558
	50752	0.00547
	50753	0.00538
	50754	0.00532
	50755	0.00529
	50756	0.00525
	50757	0.00521
	50758	0.00516
	50759	0.00512
	50760	0.0051
	50761	0.00511
	50762	0.00515
	50763	0.00521
	50764	0.00529
	50765	0.00538
	50766	0.00549
	50767	0.00561
	50768	0.00575
	50769	0.00589
	50770	0.00605
	50771	0.00622
	50772	0.00641
	50773	0.00661
	50774	0.00682
	50775	0.00704
	50776	0.00727
	50777	0.0075
	50778	0.00775
	50779	0.00802
	50780	0.00832
	50781	0.00867
	50782	0.00909
	50783	0.00962
	50784	0.01036
	50785	0.01139
	50786	0.01273
	50787	0.01424
	50788	0.01569
	50789	0.01687
	50790	0.01778
	50791	0.01859
	50792	0.01956
	50793	0.02074
	50794	0.02206
	50795	0.02333
	50796	0.02434
	50797	0.02486
	50798	0.02472
	50799	0.02384
	50800	0.02229
	50801	0.02021
	50802	0.01782
	50803	0.01534
	50804	0.01296
	50805	0.01082
	50806	0.009
	50807	0.00752
	50808	0.00633
	50809	0.00541
	50810	0.00469
	50811	0.00413
	50812	0.0037
	50813	0.00334
	50814	0.00306
	50815	0.00283
	50816	0.00264
	50817	0.00249
	50818	0.00238
	50819	0.00229
	50820	0.00224
	50821	0.00222
	50822	0.00222
	50823	0.00228
	50824	0.0024
	50825	0.00261
	50826	0.00293
	50827	0.00336
	50828	0.00386
	50829	0.00432
	50830	0.00465
	50831	0.00484
	50832	0.00495
	50833	0.00506
	50834	0.00522
	50835	0.00546
	50836	0.00579
	50837	0.00619
	50838	0.00666
	50839	0.00718
	50840	0.00773
	50841	0.0083
	50842	0.00885
	50843	0.00936
	50844	0.00984
	50845	0.01026
	50846	0.01061
	50847	0.01086
	50848	0.011
	50849	0.01102
	50850	0.01093
	50851	0.01079
	50852	0.0106
	50853	0.0104
	50854	0.01021
	50855	0.01003
	50856	0.0099
	50857	0.00981
	50858	0.00981
	50859	0.00992
	50860	0.01019
	50861	0.01063
	50862	0.01125
	50863	0.01202
	50864	0.01292
	50865	0.01388
	50866	0.01487
	50867	0.01583
	50868	0.01673
	50869	0.01744
	50870	0.01777
	50871	0.01754
	50872	0.0168
	50873	0.01581
	50874	0.01478
	50875	0.01382
	50876	0.01295
	50877	0.01218
	50878	0.0115
	50879	0.01092
	50880	0.01043
	50881	0.01002
	50882	0.00965
	50883	0.00928
	50884	0.00892
	50885	0.00857
	50886	0.00825
	50887	0.00797
	50888	0.00775
	50889	0.00757
	50890	0.00744
	50891	0.00734
	50892	0.00727
	50893	0.00723
	50894	0.00718
	50895	0.00713
	50896	0.00705
	50897	0.00693
	50898	0.00675
	50899	0.00653
	50900	0.00627
	50901	0.006
	50902	0.00571
	50903	0.00543
	50904	0.00515
	50905	0.00487
	50906	0.00459
	50907	0.00436
	50908	0.00422
	50909	0.00417
	50910	0.00418
	50911	0.00421
	50912	0.00418
	50913	0.00407
	50914	0.00386
	50915	0.00361
	50916	0.00334
	50917	0.00309
	50918	0.00289
	50919	0.00274
	50920	0.00262
	50921	0.00254
	50922	0.00247
	50923	0.00242
	50924	0.00238
	50925	0.00236
	50926	0.00235
	50927	0.00234
	50928	0.00235
	50929	0.00236
	50930	0.00239
	50931	0.00242
	50932	0.00246
	50933	0.00251
	50934	0.00258
	50935	0.00266
	50936	0.00277
	50937	0.0029
	50938	0.00307
	50939	0.00329
	50940	0.00356
	50941	0.00387
	50942	0.00421
	50943	0.00458
	50944	0.00502
	50945	0.00558
	50946	0.00636
	50947	0.00747
	50948	0.009
	50949	0.01105
	50950	0.01366
	50951	0.01679
	50952	0.02025
	50953	0.02373
	50954	0.02683
	50955	0.02915
	50956	0.03042
	50957	0.0305
	50958	0.02948
	50959	0.02759
	50960	0.02508
	50961	0.02231
	50962	0.01951
	50963	0.01687
	50964	0.01452
	50965	0.01254
	50966	0.01093
	50967	0.00966
	50968	0.00871
	50969	0.00803
	50970	0.00757
	50971	0.00729
	50972	0.00715
	50973	0.00711
	50974	0.00714
	50975	0.00719
	50976	0.0072
	50977	0.00709
	50978	0.0068
	50979	0.00632
	50980	0.00573
	50981	0.00514
	50982	0.00464
	50983	0.00426
	50984	0.00401
	50985	0.00387
	50986	0.00383
	50987	0.00387
	50988	0.00397
	50989	0.00413
	50990	0.00432
	50991	0.00454
	50992	0.00477
	50993	0.00499
	50994	0.00517
	50995	0.00531
	50996	0.00539
	50997	0.0054
	50998	0.00535
	50999	0.00525
	51000	0.00513
	51001	0.00499
	51002	0.00486
	51003	0.00477
	51004	0.00471
	51005	0.00471
	51006	0.00476
	51007	0.00487
	51008	0.00505
	51009	0.00529
	51010	0.00558
	51011	0.00589
	51012	0.00617
	51013	0.00639
	51014	0.00652
	51015	0.00658
	51016	0.00659
	51017	0.00658
	51018	0.00658
	51019	0.00657
	51020	0.00657
	51021	0.00657
	51022	0.00658
	51023	0.00658
	51024	0.00661
	51025	0.00667
	51026	0.00675
	51027	0.00687
	51028	0.00704
	51029	0.00725
	51030	0.00751
	51031	0.00782
	51032	0.00817
	51033	0.00855
	51034	0.00897
	51035	0.0094
	51036	0.00981
	51037	0.0102
	51038	0.01054
	51039	0.01081
	51040	0.01103
	51041	0.0112
	51042	0.01134
	51043	0.01144
	51044	0.01152
	51045	0.01156
	51046	0.01157
	51047	0.01153
	51048	0.01146
	51049	0.01136
	51050	0.01124
	51051	0.01111
	51052	0.01098
	51053	0.01089
	51054	0.01081
	51055	0.01078
	51056	0.01079
	51057	0.01088
	51058	0.01105
	51059	0.01131
	51060	0.01164
	51061	0.01198
	51062	0.01224
	51063	0.01233
	51064	0.01223
	51065	0.01198
	51066	0.01165
	51067	0.01128
	51068	0.0109
	51069	0.01048
	51070	0.01003
	51071	0.00954
	51072	0.00905
	51073	0.00855
	51074	0.00806
	51075	0.00757
	51076	0.00708
	51077	0.00657
	51078	0.00605
	51079	0.00557
	51080	0.00517
	51081	0.00493
	51082	0.0049
	51083	0.00513
	51084	0.00559
	51085	0.00619
	51086	0.00673
	51087	0.00693
	51088	0.00657
	51089	0.00563
	51090	0.00431
	51091	0.00295
	51092	0.00182
	51093	0.00106
	51094	0.000616329
	51095	0.000389055
	51096	0.000286291
	51097	0.000244436
	51098	0.000225624
	51099	0.000209429
	51100	0.000185942
	51101	0.000150881
	51102	0.000108691
	51103	6.63384e-05
	51104	3.15772e-05
	51105	9.18173e-06
	51106	0
	51107	1.35753e-06
	51108	8.9545e-06
	51109	1.932e-05
	51110	3.12325e-05
	51111	4.56434e-05
	51112	6.38863e-05
	51113	8.69999e-05
	51114	0.000115251
	51115	0.00014882
	51116	0.000187173
	51117	0.000230628
	51118	0.000279908
	51119	0.000333975
	51120	0.000394353
	51121	0.000462686
	51122	0.000537985
	51123	0.000620574
	51124	0.000713685
	51125	0.000819362
	51126	0.000938308
	51127	0.00107
	51128	0.00122
	51129	0.0014
	51130	0.00162
	51131	0.00188
	51132	0.00222
	51133	0.00263
	51134	0.00311
	51135	0.00365
	51136	0.00422
	51137	0.00483
	51138	0.00548
	51139	0.00619
	51140	0.007
	51141	0.00792
	51142	0.00895
	51143	0.01008
	51144	0.01132
	51145	0.01266
	51146	0.01414
	51147	0.0158
	51148	0.01767
	51149	0.01981
	51150	0.02229
	51151	0.02519
	51152	0.02855
	51153	0.03233
	51154	0.03627
	51155	0.04003
	51156	0.04331
	51157	0.04583
	51158	0.04763
	51159	0.04873
	51160	0.04916
	51161	0.04897
	51162	0.04839
	51163	0.04753
	51164	0.04649
	51165	0.04522
	51166	0.04373
	51167	0.04193
	51168	0.03971
	51169	0.03718
	51170	0.03454
	51171	0.03191
	51172	0.02936
	51173	0.02703
	51174	0.02497
	51175	0.02321
	51176	0.02176
	51177	0.0206
	51178	0.01968
	51179	0.01894
	51180	0.01834
	51181	0.0178
	51182	0.01729
	51183	0.01683
	51184	0.01644
	51185	0.01618
	51186	0.01606
	51187	0.01605
	51188	0.01604
	51189	0.01596
	51190	0.01582
	51191	0.01566
	51192	0.01551
	51193	0.01535
	51194	0.01521
	51195	0.01512
	51196	0.01516
	51197	0.01538
	51198	0.01583
	51199	0.01652
	51200	0.01748
	51201	0.01871
	51202	0.02023
	51203	0.02206
	51204	0.02422
	51205	0.02675
	51206	0.0296
	51207	0.03288
	51208	0.03653
	51209	0.04052
	51210	0.0448
	51211	0.0493
	51212	0.05395
	51213	0.05863
	51214	0.06302
	51215	0.06703
	51216	0.07036
	51217	0.07281
	51218	0.07419
	51219	0.07452
	51220	0.0738
	51221	0.07205
	51222	0.06944
	51223	0.06607
	51224	0.06213
	51225	0.05777
	51226	0.05321
	51227	0.04863
	51228	0.04424
	51229	0.04003
	51230	0.03609
	51231	0.0325
	51232	0.02928
	51233	0.02632
	51234	0.02374
	51235	0.02144
	51236	0.01941
	51237	0.01763
	51238	0.01608
	51239	0.01476
	51240	0.01363
	51241	0.01269
	51242	0.01193
	51243	0.01131
	51244	0.01084
	51245	0.01049
	51246	0.01021
	51247	0.00993
	51248	0.00959
	51249	0.00911
	51250	0.00846
	51251	0.00767
	51252	0.0068
	51253	0.00591
	51254	0.00507
	51255	0.0043
	51256	0.00362
	51257	0.00303
	51258	0.00252
	51259	0.00209
	51260	0.00173
	51261	0.00143
	51262	0.00119
	51263	0.000998159
	51264	0.000852175
	51265	0.000747156
	51266	0.000679049
	51267	0.000646137
	51268	0.000641865
	51269	0.000654696
	51270	0.000661843
	51271	0.000636176
	51272	0.000562985
	51273	0.000451872
	51274	0.000327485
	51275	0.000218137
	51276	0.000141077
	51277	9.65749e-05
	51278	7.9699e-05
	51279	8.31109e-05
	51280	0.000101437
	51281	0.000130833
	51282	0.000169999
	51283	0.000215646
	51284	0.000269726
	51285	0.000328782
	51286	0.000394353
	51287	0.000465395
	51288	0.00054214
	51289	0.000627658
	51290	0.00072239
	51291	0.00082531
	51292	0.000938308
	51293	0.00106
	51294	0.00119
	51295	0.00133
	51296	0.00147
	51297	0.00162
	51298	0.00177
	51299	0.00193
	51300	0.0021
	51301	0.00229
	51302	0.0025
	51303	0.00271
	51304	0.00291
	51305	0.00309
	51306	0.00323
	51307	0.00334
	51308	0.00341
	51309	0.00346
	51310	0.00351
	51311	0.00358
	51312	0.00366
	51313	0.00378
	51314	0.00393
	51315	0.00411
	51316	0.00431
	51317	0.00453
	51318	0.00477
	51319	0.00503
	51320	0.00533
	51321	0.00565
	51322	0.006
	51323	0.00638
	51324	0.0068
	51325	0.00725
	51326	0.00774
	51327	0.00826
	51328	0.0088
	51329	0.00936
	51330	0.00992
	51331	0.01047
	51332	0.01102
	51333	0.01156
	51334	0.01209
	51335	0.0126
	51336	0.0131
	51337	0.01356
	51338	0.01398
	51339	0.01436
	51340	0.01471
	51341	0.01504
	51342	0.01535
	51343	0.01565
	51344	0.01592
	51345	0.01616
	51346	0.01633
	51347	0.0164
	51348	0.01632
	51349	0.01607
	51350	0.01566
	51351	0.0151
	51352	0.01441
	51353	0.01361
	51354	0.01274
	51355	0.01182
	51356	0.01089
	51357	0.00998
	51358	0.0091
	51359	0.00829
	51360	0.00755
	51361	0.00689
	51362	0.00631
	51363	0.00581
	51364	0.00537
	51365	0.00499
	51366	0.00466
	51367	0.00436
	51368	0.00411
	51369	0.00391
	51370	0.00374
	51371	0.00364
	51372	0.0036
	51373	0.00366
	51374	0.00384
	51375	0.00416
	51376	0.00464
	51377	0.00526
	51378	0.00597
	51379	0.00673
	51380	0.00754
	51381	0.00835
	51382	0.00908
	51383	0.00958
	51384	0.00969
	51385	0.00937
	51386	0.00871
	51387	0.0079
	51388	0.00711
	51389	0.00644
	51390	0.00595
	51391	0.00564
	51392	0.0055
	51393	0.00554
	51394	0.00572
	51395	0.00602
	51396	0.00637
	51397	0.00668
	51398	0.00685
	51399	0.00682
	51400	0.00658
	51401	0.00619
	51402	0.00577
	51403	0.0054
	51404	0.00514
	51405	0.00498
	51406	0.00493
	51407	0.00495
	51408	0.00502
	51409	0.00514
	51410	0.00527
	51411	0.00543
	51412	0.0056
	51413	0.00578
	51414	0.00595
	51415	0.0061
	51416	0.00624
	51417	0.00632
	51418	0.00632
	51419	0.00624
	51420	0.00607
	51421	0.00589
	51422	0.00578
	51423	0.00592
	51424	0.00662
	51425	0.00814
	51426	0.01039
	51427	0.01233
	51428	0.01252
	51429	0.01068
	51430	0.00806
	51431	0.00599
	51432	0.00487
	51433	0.00446
	51434	0.00442
	51435	0.00455
	51436	0.00473
	51437	0.00493
	51438	0.00511
	51439	0.00529
	51440	0.00543
	51441	0.00553
	51442	0.00556
	51443	0.00552
	51444	0.0054
	51445	0.00522
	51446	0.005
	51447	0.00478
	51448	0.00457
	51449	0.00438
	51450	0.00424
	51451	0.00416
	51452	0.00414
	51453	0.00418
	51454	0.00429
	51455	0.00447
	51456	0.0047
	51457	0.00499
	51458	0.00534
	51459	0.00574
	51460	0.00617
	51461	0.00664
	51462	0.00712
	51463	0.00762
	51464	0.00812
	51465	0.00859
	51466	0.00902
	51467	0.00939
	51468	0.0097
	51469	0.0099
	51470	0.01
	51471	0.00998
	51472	0.00985
	51473	0.00963
	51474	0.00934
	51475	0.00901
	51476	0.00866
	51477	0.00834
	51478	0.00803
	51479	0.00773
	51480	0.00742
	51481	0.00713
	51482	0.00685
	51483	0.0066
	51484	0.00641
	51485	0.0063
	51486	0.00628
	51487	0.00634
	51488	0.00647
	51489	0.00665
	51490	0.00687
	51491	0.0071
	51492	0.00732
	51493	0.00749
	51494	0.0076
	51495	0.00765
	51496	0.00767
	51497	0.00769
	51498	0.00776
	51499	0.00792
	51500	0.00818
	51501	0.00856
	51502	0.00904
	51503	0.00963
	51504	0.01032
	51505	0.01112
	51506	0.012
	51507	0.01294
	51508	0.0139
	51509	0.01482
	51510	0.01564
	51511	0.01629
	51512	0.0167
	51513	0.01684
	51514	0.01665
	51515	0.01617
	51516	0.01542
	51517	0.01449
	51518	0.01344
	51519	0.01235
	51520	0.01131
	51521	0.01036
	51522	0.00954
	51523	0.00889
	51524	0.0084
	51525	0.00806
	51526	0.00785
	51527	0.00777
	51528	0.00777
	51529	0.00785
	51530	0.00798
	51531	0.00816
	51532	0.00836
	51533	0.00857
	51534	0.0088
	51535	0.00903
	51536	0.00928
	51537	0.00954
	51538	0.00983
	51539	0.01018
	51540	0.01062
	51541	0.01119
	51542	0.01188
	51543	0.01262
	51544	0.01327
	51545	0.01372
	51546	0.01399
	51547	0.0142
	51548	0.0144
	51549	0.01455
	51550	0.01455
	51551	0.01434
	51552	0.01393
	51553	0.01339
	51554	0.0128
	51555	0.01222
	51556	0.01169
	51557	0.01122
	51558	0.01083
	51559	0.01053
	51560	0.01032
	51561	0.01021
	51562	0.0102
	51563	0.0103
	51564	0.01051
	51565	0.01084
	51566	0.01128
	51567	0.01181
	51568	0.0124
	51569	0.01303
	51570	0.01366
	51571	0.01427
	51572	0.01484
	51573	0.01536
	51574	0.01582
	51575	0.01626
	51576	0.01673
	51577	0.01727
	51578	0.01792
	51579	0.01872
	51580	0.01966
	51581	0.02072
	51582	0.02189
	51583	0.02317
	51584	0.02452
	51585	0.02585
	51586	0.02719
	51587	0.02839
	51588	0.02932
	51589	0.02989
	51590	0.03005
	51591	0.02968
	51592	0.02879
	51593	0.02739
	51594	0.02562
	51595	0.02365
	51596	0.02163
	51597	0.01971
	51598	0.01797
	51599	0.01647
	51600	0.01521
	51601	0.01416
	51602	0.01331
	51603	0.01263
	51604	0.01211
	51605	0.01174
	51606	0.0115
	51607	0.01135
	51608	0.01118
	51609	0.01084
	51610	0.01026
	51611	0.00947
	51612	0.00859
	51613	0.00778
	51614	0.00717
	51615	0.00679
	51616	0.00661
	51617	0.00657
	51618	0.00662
	51619	0.00669
	51620	0.00676
	51621	0.00681
	51622	0.00683
	51623	0.00683
	51624	0.00681
	51625	0.00679
	51626	0.00675
	51627	0.00672
	51628	0.00668
	51629	0.00664
	51630	0.0066
	51631	0.00658
	51632	0.00658
	51633	0.0066
	51634	0.00667
	51635	0.00677
	51636	0.00692
	51637	0.00711
	51638	0.00731
	51639	0.00752
	51640	0.00769
	51641	0.00781
	51642	0.00787
	51643	0.00786
	51644	0.0078
	51645	0.00771
	51646	0.00761
	51647	0.00752
	51648	0.00746
	51649	0.00744
	51650	0.00745
	51651	0.00752
	51652	0.00762
	51653	0.00777
	51654	0.00794
	51655	0.00814
	51656	0.00833
	51657	0.00852
	51658	0.00868
	51659	0.0088
	51660	0.00886
	51661	0.00886
	51662	0.00879
	51663	0.00866
	51664	0.00848
	51665	0.00826
	51666	0.00801
	51667	0.00777
	51668	0.00753
	51669	0.00733
	51670	0.00717
	51671	0.00709
	51672	0.00711
	51673	0.00727
	51674	0.00759
	51675	0.0081
	51676	0.00881
	51677	0.00973
	51678	0.01081
	51679	0.01199
	51680	0.01316
	51681	0.01419
	51682	0.01496
	51683	0.01536
	51684	0.01532
	51685	0.01481
	51686	0.0139
	51687	0.01269
	51688	0.01131
	51689	0.00989
	51690	0.00857
	51691	0.0074
	51692	0.00643
	51693	0.00568
	51694	0.00512
	51695	0.00474
	51696	0.0045
	51697	0.00437
	51698	0.00432
	51699	0.00433
	51700	0.00438
	51701	0.00445
	51702	0.00453
	51703	0.00463
	51704	0.00472
	51705	0.00481
	51706	0.00489
	51707	0.00496
	51708	0.00502
	51709	0.00508
	51710	0.00512
	51711	0.00516
	51712	0.0052
	51713	0.00524
	51714	0.00529
	51715	0.00536
	51716	0.00546
	51717	0.00561
	51718	0.00583
	51719	0.00612
	51720	0.00652
	51721	0.00701
	51722	0.00761
	51723	0.00835
	51724	0.00926
	51725	0.01038
	51726	0.01171
	51727	0.0132
	51728	0.01477
	51729	0.01634
	51730	0.01776
	51731	0.01889
	51732	0.0196
	51733	0.01977
	51734	0.01936
	51735	0.01838
	51736	0.01694
	51737	0.0152
	51738	0.01336
	51739	0.01158
	51740	0.00999
	51741	0.00866
	51742	0.00761
	51743	0.0068
	51744	0.0062
	51745	0.00577
	51746	0.00547
	51747	0.00527
	51748	0.00516
	51749	0.00511
	51750	0.00514
	51751	0.00523
	51752	0.00537
	51753	0.00551
	51754	0.00561
	51755	0.00561
	51756	0.00555
	51757	0.00544
	51758	0.00534
	51759	0.00525
	51760	0.00517
	51761	0.00511
	51762	0.00506
	51763	0.00503
	51764	0.005
	51765	0.00498
	51766	0.00495
	51767	0.00492
	51768	0.00488
	51769	0.00485
	51770	0.00482
	51771	0.00481
	51772	0.00483
	51773	0.00487
	51774	0.00494
	51775	0.00506
	51776	0.00522
	51777	0.00542
	51778	0.00567
	51779	0.00598
	51780	0.00638
	51781	0.00688
	51782	0.00751
	51783	0.00829
	51784	0.00922
	51785	0.01031
	51786	0.01153
	51787	0.01287
	51788	0.01432
	51789	0.01591
	51790	0.01766
	51791	0.01963
	51792	0.02184
	51793	0.02425
	51794	0.02671
	51795	0.02915
	51796	0.03133
	51797	0.03305
	51798	0.03419
	51799	0.03436
	51800	0.03343
	51801	0.03125
	51802	0.02807
	51803	0.02438
	51804	0.02079
	51805	0.01773
	51806	0.01535
	51807	0.0136
	51808	0.01233
	51809	0.0114
	51810	0.01069
	51811	0.01011
	51812	0.00963
	51813	0.00922
	51814	0.00887
	51815	0.00859
	51816	0.00837
	51817	0.0082
	51818	0.00809
	51819	0.00801
	51820	0.00797
	51821	0.00795
	51822	0.00794
	51823	0.00793
	51824	0.00791
	51825	0.00788
	51826	0.00785
	51827	0.00782
	51828	0.00782
	51829	0.00788
	51830	0.00803
	51831	0.00826
	51832	0.00851
	51833	0.00867
	51834	0.00861
	51835	0.00824
	51836	0.00763
	51837	0.00689
	51838	0.00615
	51839	0.0055
	51840	0.00496
	51841	0.00454
	51842	0.0042
	51843	0.00393
	51844	0.00371
	51845	0.00354
	51846	0.00341
	51847	0.00332
	51848	0.00327
	51849	0.00325
	51850	0.00326
	51851	0.00328
	51852	0.00331
	51853	0.00334
	51854	0.00337
	51855	0.00341
	51856	0.00348
	51857	0.00361
	51858	0.00382
	51859	0.00414
	51860	0.00457
	51861	0.00515
	51862	0.00588
	51863	0.00679
	51864	0.00789
	51865	0.00918
	51866	0.01067
	51867	0.01232
	51868	0.0141
	51869	0.01594
	51870	0.01778
	51871	0.01955
	51872	0.02115
	51873	0.02251
	51874	0.0236
	51875	0.02441
	51876	0.02491
	51877	0.02511
	51878	0.02502
	51879	0.0247
	51880	0.02418
	51881	0.0235
	51882	0.0227
	51883	0.0218
	51884	0.02083
	51885	0.01981
	51886	0.01875
	51887	0.01769
	51888	0.01666
	51889	0.01568
	51890	0.01476
	51891	0.01391
	51892	0.01314
	51893	0.01245
	51894	0.01183
	51895	0.01128
	51896	0.0108
	51897	0.01039
	51898	0.01006
	51899	0.00982
	51900	0.00968
	51901	0.00965
	51902	0.00968
	51903	0.00977
	51904	0.00987
	51905	0.00994
	51906	0.00995
	51907	0.00988
	51908	0.00972
	51909	0.00948
	51910	0.00918
	51911	0.00885
	51912	0.00853
	51913	0.00826
	51914	0.00807
	51915	0.00797
	51916	0.00796
	51917	0.00803
	51918	0.00814
	51919	0.00829
	51920	0.00845
	51921	0.00858
	51922	0.00869
	51923	0.00876
	51924	0.00877
	51925	0.00873
	51926	0.00862
	51927	0.00845
	51928	0.00825
	51929	0.00805
	51930	0.0079
	51931	0.00787
	51932	0.00802
	51933	0.00833
	51934	0.00872
	51935	0.00901
	51936	0.00899
	51937	0.00854
	51938	0.0077
	51939	0.00664
	51940	0.00558
	51941	0.00471
	51942	0.00406
	51943	0.00363
	51944	0.00336
	51945	0.0032
	51946	0.0031
	51947	0.00304
	51948	0.003
	51949	0.00299
	51950	0.00298
	51951	0.00298
	51952	0.00299
	51953	0.003
	51954	0.00302
	51955	0.00304
	51956	0.00308
	51957	0.00313
	51958	0.0032
	51959	0.0033
	51960	0.00343
	51961	0.00363
	51962	0.00389
	51963	0.00424
	51964	0.00469
	51965	0.00525
	51966	0.00591
	51967	0.00666
	51968	0.00749
	51969	0.00839
	51970	0.00936
	51971	0.01038
	51972	0.01139
	51973	0.01235
	51974	0.01315
	51975	0.01373
	51976	0.01403
	51977	0.01403
	51978	0.01375
	51979	0.01323
	51980	0.01252
	51981	0.01169
	51982	0.0108
	51983	0.00992
	51984	0.00907
	51985	0.00827
	51986	0.00756
	51987	0.00693
	51988	0.00639
	51989	0.00592
	51990	0.00551
	51991	0.00517
	51992	0.00486
	51993	0.00458
	51994	0.00432
	51995	0.0041
	51996	0.0039
	51997	0.00372
[truncated: 8,002 more rows]

## Sheet: Figure 6b
Figure 6b
	Non-cropped image of SDS-PAGE.

## Sheet: Figure 6c
Figure 6c
	Mass (Da)	cat-GFP
	26000	0.0089
	26001	0.0103
	26002	0.0143
	26003	0.0142
	26004	0.0104
	26005	0.0121
	26006	0.0133
	26007	0.0117
	26008	0.0113
	26009	0.0079
	26010	0.007
	26011	0.0078
	26012	0.0065
	26013	0.0075
	26014	0.0072
	26015	0.0048
	26016	0.007
	26017	0.0105
	26018	0.0097
	26019	0.0133
	26020	0.0167
	26021	0.0129
	26022	0.0113
	26023	0.0124
	26024	0.0117
	26025	0.0096
	26026	0.0107
	26027	0.0109
	26028	0.0088
	26029	0.0103
	26030	0.009
	26031	0.0035
	26032	0.0024
	26033	0.0045
	26034	0.0044
	26035	0.0043
	26036	0.0068
	26037	0.0073
	26038	0.0063
	26039	0.0069
	26040	0.0056
	26041	0.0068
	26042	0.009
	26043	0.0095
	26044	0.012
	26045	0.0109
	26046	0.01
	26047	0.0111
	26048	0.0082
	26049	0.0102
	26050	0.0129
	26051	0.0101
	26052	0.0086
	26053	0.0082
	26054	0.0088
	26055	0.0076
	26056	0.0052
	26057	0.0053
	26058	0.006
	26059	0.0064
	26060	0.0058
	26061	0.0058
	26062	0.0057
	26063	0.005
	26064	0.005
	26065	0.0036
	26066	0.0039
	26067	0.0089
	26068	0.0103
	26069	0.0073
	26070	0.007
	26071	0.0066
	26072	0.0052
	26073	0.0052
	26074	0.0038
	26075	0.004
	26076	0.0051
	26077	0.0048
	26078	0.0061
	26079	0.007
	26080	0.0063
	26081	0.0064
	26082	0.0096
	26083	0.0095
	26084	0.0049
	26085	0.0027
	26086	0.0034
	26087	0.0042
	26088	0.0044
	26089	0.0045
	26090	0.0039
	26091	0.0042
	26092	0.0045
	26093	0.0062
	26094	0.0077
	26095	0.0085
	26096	0.01
	26097	0.0072
	26098	0.0072
	26099	0.0095
	26100	0.0088
	26101	0.0088
	26102	0.0089
	26103	0.0081
	26104	0.0066
	26105	0.0059
	26106	0.0045
	26107	0.002
	26108	0.0011
	26109	0.0018
	26110	0.0017
	26111	0.0011
	26112	0.0012
	26113	0.001
	26114	0.0009
	26115	0.0016
	26116	0.0016
	26117	0.0011
	26118	0.0015
	26119	0.0022
	26120	0.0032
	26121	0.0037
	26122	0.0035
	26123	0.0051
	26124	0.0078
	26125	0.0079
	26126	0.0081
	26127	0.0114
	26128	0.01
	26129	0.006
	26130	0.0066
	26131	0.0057
	26132	0.0037
	26133	0.0045
	26134	0.0053
	26135	0.0056
	26136	0.0065
	26137	0.0066
	26138	0.0062
	26139	0.0088
	26140	0.0096
	26141	0.0086
	26142	0.0096
	26143	0.0091
	26144	0.0082
	26145	0.0086
	26146	0.0093
	26147	0.0085
	26148	0.0061
	26149	0.0056
	26150	0.005
	26151	0.0048
	26152	0.0064
	26153	0.0062
	26154	0.0058
	26155	0.0061
	26156	0.0046
	26157	0.0046
	26158	0.0044
	26159	0.0021
	26160	0.0013
	26161	0.0036
	26162	0.0053
	26163	0.0038
	26164	0.0052
	26165	0.0074
	26166	0.0054
	26167	0.007
	26168	0.0087
	26169	0.0069
	26170	0.0102
	26171	0.0111
	26172	0.0074
	26173	0.0089
	26174	0.0081
	26175	0.0067
	26176	0.0107
	26177	0.009
	26178	0.0073
	26179	0.0106
	26180	0.0085
	26181	0.0078
	26182	0.0098
	26183	0.0059
	26184	0.0035
	26185	0.0039
	26186	0.0031
	26187	0.0034
	26188	0.0034
	26189	0.0029
	26190	0.0043
	26191	0.0073
	26192	0.0085
	26193	0.0074
	26194	0.0091
	26195	0.0108
	26196	0.0112
	26197	0.0115
	26198	0.0118
	26199	0.0117
	26200	0.0136
	26201	0.016
	26202	0.0147
	26203	0.0164
	26204	0.0176
	26205	0.0165
	26206	0.0181
	26207	0.0172
	26208	0.0148
	26209	0.0134
	26210	0.0146
	26211	0.0132
	26212	0.0077
	26213	0.0075
	26214	0.0078
	26215	0.0074
	26216	0.0095
	26217	0.0073
	26218	0.0049
	26219	0.0052
	26220	0.0048
	26221	0.0054
	26222	0.0057
	26223	0.0039
	26224	0.0021
	26225	0.0025
	26226	0.004
	26227	0.0038
	26228	0.0027
	26229	0.002
	26230	0.0043
	26231	0.0061
	26232	0.0034
	26233	0.0046
	26234	0.0073
	26235	0.0034
	26236	0.0001
	26237	0
	26238	0.0008
	26239	0.0015
	26240	0.0007
	26241	0.0001
	26242	0.0002
	26243	0.0001
	26244	0.0005
	26245	0.0017
	26246	0.0019
	26247	0.001
	26248	0.0011
	26249	0.002
	26250	0.002
	26251	0.0019
	26252	0.0026
	26253	0.0043
	26254	0.0054
	26255	0.0062
	26256	0.0079
	26257	0.0061
	26258	0.0072
	26259	0.0126
	26260	0.0111
	26261	0.01
	26262	0.0151
	26263	0.018
	26264	0.0161
	26265	0.0173
	26266	0.0173
	26267	0.0123
	26268	0.0096
	26269	0.0059
	26270	0.0018
	26271	0.0008
	26272	0.0002
	26273	0
	26274	0
	26275	0
	26276	0
	26277	0.0002
	26278	0.0014
	26279	0.0027
	26280	0.0036
	26281	0.0059
	26282	0.0075
	26283	0.0079
	26284	0.0097
	26285	0.01
	26286	0.0097
	26287	0.01
	26288	0.0071
	26289	0.0043
	26290	0.0053
	26291	0.0047
	26292	0.0041
	26293	0.0059
	26294	0.0039
	26295	0.003
	26296	0.0053
	26297	0.0044
	26298	0.0037
	26299	0.0041
	26300	0.0029
	26301	0.0025
	26302	0.003
	26303	0.0035
	26304	0.0038
	26305	0.0033
	26306	0.0044
	26307	0.0051
	26308	0.0056
	26309	0.0085
	26310	0.0067
	26311	0.0041
	26312	0.0055
	26313	0.0036
	26314	0.0021
	26315	0.0052
	26316	0.006
	26317	0.0025
	26318	0.0014
	26319	0.0025
	26320	0.0022
	26321	0.0014
	26322	0.0015
	26323	0.003
	26324	0.0034
	26325	0.003
	26326	0.0039
	26327	0.0045
	26328	0.005
	26329	0.0047
	26330	0.0055
	26331	0.0062
	26332	0.0029
	26333	0.0035
	26334	0.0075
	26335	0.0056
	26336	0.0029
	26337	0.0026
	26338	0.0011
	26339	0.0008
	26340	0.0018
	26341	0.0014
	26342	0.0009
	26343	0.0036
	26344	0.0064
	26345	0.0069
	26346	0.0087
	26347	0.0071
	26348	0.0021
	26349	0.0012
	26350	0.0032
	26351	0.0029
	26352	0.0017
	26353	0.0041
	26354	0.0057
	26355	0.0026
	26356	0.0027
	26357	0.0056
	26358	0.0037
	26359	0.0008
	26360	0.0002
	26361	0.0002
	26362	0.0002
	26363	0.0002
	26364	0.0003
	26365	0.0012
	26366	0.002
	26367	0.001
	26368	0.0007
	26369	0.0014
	26370	0.0011
	26371	0.0024
	26372	0.004
	26373	0.0026
	26374	0.0015
	26375	0.0029
	26376	0.0053
	26377	0.0043
	26378	0.0033
	26379	0.0052
	26380	0.005
	26381	0.005
	26382	0.0056
	26383	0.0048
	26384	0.0053
	26385	0.0056
	26386	0.0072
	26387	0.0079
	26388	0.0044
	26389	0.0057
	26390	0.0082
	26391	0.0056
	26392	0.0051
	26393	0.0042
	26394	0.0036
	26395	0.0052
	26396	0.004
	26397	0.0029
	26398	0.0027
	26399	0.0013
	26400	0.0003
	26401	0.0007
	26402	0.0018
	26403	0.0019
	26404	0.0009
	26405	0.001
	26406	0.0023
	26407	0.0027
	26408	0.0018
	26409	0.0015
	26410	0.0029
	26411	0.0055
	26412	0.0052
	26413	0.004
	26414	0.0064
	26415	0.0068
	26416	0.0044
	26417	0.0048
	26418	0.0058
	26419	0.0049
	26420	0.0029
	26421	0.0017
	26422	0.0022
	26423	0.0025
	26424	0.0016
	26425	0.0017
	26426	0.003
	26427	0.004
	26428	0.0048
	26429	0.0057
	26430	0.0055
	26431	0.0047
	26432	0.0048
	26433	0.0049
	26434	0.0044
	26435	0.0037
	26436	0.0053
	26437	0.0062
	26438	0.0065
	26439	0.0078
	26440	0.0077
	26441	0.0093
	26442	0.0082
	26443	0.0057
	26444	0.0064
	26445	0.0066
	26446	0.0069
	26447	0.0046
	26448	0.001
	26449	0.001
	26450	0.0019
	26451	0.0012
	26452	0.0016
	26453	0.003
	26454	0.0025
	26455	0.0028
	26456	0.0036
	26457	0.0036
	26458	0.0073
	26459	0.0103
	26460	0.0096
	26461	0.0105
	26462	0.0093
	26463	0.0059
	26464	0.0054
	26465	0.0077
	26466	0.0102
	26467	0.0092
	26468	0.0074
	26469	0.0084
	26470	0.0073
	26471	0.0056
	26472	0.0054
	26473	0.0047
	26474	0.0057
	26475	0.0054
	26476	0.0042
	26477	0.0072
	26478	0.0088
	26479	0.0057
	26480	0.0032
	26481	0.0028
	26482	0.004
	26483	0.0045
	26484	0.0033
	26485	0.007
	26486	0.0107
	26487	0.0056
	26488	0.0022
	26489	0.0038
	26490	0.0029
	26491	0.0009
	26492	0.0003
	26493	0.0003
	26494	0.0002
	26495	0.0003
	26496	0.0001
	26497	0.0004
	26498	0.0008
	26499	0.0015
	26500	0.0035
	26501	0.0039
	26502	0.0029
	26503	0.004
	26504	0.0046
	26505	0.0028
	26506	0.0032
	26507	0.0055
	26508	0.0044
	26509	0.0038
	26510	0.0054
	26511	0.0065
	26512	0.0074
	26513	0.005
	26514	0.0022
	26515	0.0018
	26516	0.0009
	26517	0.0003
	26518	0.0002
	26519	0.0001
	26520	0.0001
	26521	0.0001
	26522	0.0003
	26523	0.0006
	26524	0.0015
	26525	0.0067
	26526	0.0099
	26527	0.01
	26528	0.0136
	26529	0.0109
	26530	0.0086
	26531	0.0132
	26532	0.0122
	26533	0.0139
	26534	0.0171
	26535	0.0109
	26536	0.0076
	26537	0.0077
	26538	0.0045
	26539	0.0044
	26540	0.0059
	26541	0.008
	26542	0.0097
	26543	0.0079
	26544	0.0083
	26545	0.0078
	26546	0.0039
	26547	0.0033
	26548	0.0058
	26549	0.007
	26550	0.0098
	26551	0.0151
	26552	0.0136
	26553	0.0113
	26554	0.0139
	26555	0.0101
	26556	0.004
	26557	0.0044
	26558	0.0055
	26559	0.0029
	26560	0.0015
	26561	0.0019
	26562	0.0009
	26563	0
	26564	0.0011
	26565	0.0031
	26566	0.0044
	26567	0.0054
	26568	0.0063
	26569	0.0057
	26570	0.0071
	26571	0.0113
	26572	0.0108
	26573	0.0079
	26574	0.01
	26575	0.0137
	26576	0.0135
	26577	0.0095
	26578	0.0077
	26579	0.009
	26580	0.009
	26581	0.0069
	26582	0.0052
	26583	0.0046
	26584	0.0034
	26585	0.0026
	26586	0.0025
	26587	0.0017
	26588	0.0006
	26589	0.0003
	26590	0.0006
	26591	0.0029
	26592	0.0048
	26593	0.0035
	26594	0.0066
	26595	0.0115
	26596	0.0104
	26597	0.0094
	26598	0.0085
	26599	0.0061
	26600	0.0052
	26601	0.0041
	26602	0.0018
	26603	0.0024
	26604	0.0041
	26605	0.0027
	26606	0.0023
	26607	0.0037
	26608	0.004
	26609	0.004
	26610	0.0034
	26611	0.0037
	26612	0.0057
	26613	0.0056
	26614	0.0056
	26615	0.0069
	26616	0.0058
	26617	0.0068
	26618	0.0074
	26619	0.0084
	26620	0.0119
	26621	0.0079
	26622	0.003
	26623	0.0043
	26624	0.0056
	26625	0.007
	26626	0.0083
	26627	0.0085
	26628	0.0102
	26629	0.0118
	26630	0.0119
	26631	0.0082
	26632	0.0032
	26633	0.0025
	26634	0.0026
	26635	0.0011
	26636	0.0009
	26637	0.0032
	26638	0.0056
	26639	0.0043
	26640	0.0031
	26641	0.0044
	26642	0.0032
	26643	0.0011
	26644	0.0009
	26645	0.0007
	26646	0.0006
	26647	0.0011
	26648	0.0009
	26649	0.0006
	26650	0.003
	26651	0.0077
	26652	0.0083
	26653	0.0076
	26654	0.0124
	26655	0.0142
	26656	0.011
	26657	0.0101
	26658	0.0109
	26659	0.0092
	26660	0.0072
	26661	0.0057
	26662	0.0043
	26663	0.0037
	26664	0.0022
	26665	0.0009
	26666	0.0011
	26667	0.0013
	26668	0.0009
	26669	0.0013
	26670	0.0018
	26671	0.0009
	26672	0.0003
	26673	0.0016
	26674	0.0033
	26675	0.0033
	26676	0.0047
	26677	0.0083
	26678	0.0092
	26679	0.0097
	26680	0.0131
	26681	0.0132
	26682	0.0112
	26683	0.0135
	26684	0.0139
	26685	0.0086
	26686	0.0067
	26687	0.0078
	26688	0.0043
	26689	0.0025
	26690	0.0037
	26691	0.0026
	26692	0.0011
	26693	0.0005
	26694	0.0016
	26695	0.0041
	26696	0.0042
	26697	0.0049
	26698	0.0067
	26699	0.0053
	26700	0.0052
	26701	0.0075
	26702	0.009
	26703	0.0078
	26704	0.0077
	26705	0.0097
	26706	0.0064
	26707	0.0029
	26708	0.0052
	26709	0.006
	26710	0.0037
	26711	0.0023
	26712	0.0016
	26713	0.0015
	26714	0.0032
	26715	0.0038
	26716	0.0033
	26717	0.0039
	26718	0.0025
	26719	0.0015
	26720	0.0021
	26721	0.0015
	26722	0.0029
	26723	0.0052
	26724	0.0041
	26725	0.0065
	26726	0.0099
	26727	0.0069
	26728	0.0091
	26729	0.0124
	26730	0.0084
	26731	0.0074
	26732	0.0069
	26733	0.0047
	26734	0.0061
	26735	0.0064
	26736	0.0046
	26737	0.0032
	26738	0.0032
	26739	0.0045
	26740	0.0055
	26741	0.006
	26742	0.0049
	26743	0.0035
	26744	0.0032
	26745	0.0028
	26746	0.003
	26747	0.0036
	26748	0.0038
	26749	0.0035
	26750	0.0035
	26751	0.0031
	26752	0.0024
	26753	0.0028
	26754	0.003
	26755	0.0016
	26756	0.0006
	26757	0.0013
	26758	0.002
	26759	0.001
	26760	0.0008
	26761	0.0026
	26762	0.0033
	26763	0.0043
	26764	0.0076
	26765	0.009
	26766	0.0078
	26767	0.0062
	26768	0.005
	26769	0.0054
	26770	0.0055
	26771	0.0052
	26772	0.0055
	26773	0.0036
	26774	0.0011
	26775	0.0009
	26776	0.0008
	26777	0.0005
	26778	0.0013
	26779	0.0021
	26780	0.0026
	26781	0.0026
	26782	0.0015
	26783	0.0023
	26784	0.0035
	26785	0.0025
	26786	0.0027
	26787	0.0029
	26788	0.0033
	26789	0.0052
	26790	0.0056
	26791	0.0065
	26792	0.0074
	26793	0.0064
	26794	0.006
	26795	0.0055
	26796	0.0059
	26797	0.0085
	26798	0.0084
	26799	0.0041
	26800	0.0024
	26801	0.0035
	26802	0.003
	26803	0.002
	26804	0.0012
	26805	0.001
	26806	0.0017
	26807	0.0021
	26808	0.003
	26809	0.004
	26810	0.0033
	26811	0.0023
	26812	0.0018
	26813	0.0017
	26814	0.0017
	26815	0.0014
	26816	0.0006
	26817	0.0002
	26818	0.0002
	26819	0.002
	26820	0.005
	26821	0.0048
	26822	0.0056
	26823	0.0082
	26824	0.0059
	26825	0.003
	26826	0.0028
	26827	0.002
	26828	0.001
	26829	0.0005
	26830	0.0004
	26831	0.0004
	26832	0.0004
	26833	0.0007
	26834	0.0009
	26835	0.0009
	26836	0.0011
	26837	0.002
	26838	0.0031
	26839	0.0029
	26840	0.002
	26841	0.003
	26842	0.0066
	26843	0.0076
	26844	0.0075
	26845	0.0111
	26846	0.0106
	26847	0.0081
	26848	0.0088
	26849	0.0073
	26850	0.0054
	26851	0.004
	26852	0.0021
	26853	0.0012
	26854	0.0006
	26855	0.0003
	26856	0.0002
	26857	0
	26858	0
	26859	0
	26860	0
	26861	0
	26862	0.0003
	26863	0.0024
	26864	0.0059
	26865	0.0056
	26866	0.0065
	26867	0.0111
	26868	0.0104
	26869	0.0099
	26870	0.012
	26871	0.0126
	26872	0.0129
	26873	0.0089
	26874	0.0064
	26875	0.0096
	26876	0.0099
	26877	0.0055
	26878	0.0054
	26879	0.0092
	26880	0.0073
	26881	0.0044
	26882	0.0038
	26883	0.0024
	26884	0.0035
	26885	0.0046
	26886	0.0051
	26887	0.0063
	26888	0.0038
	26889	0.0033
	26890	0.0082
	26891	0.011
	26892	0.0115
	26893	0.0168
	26894	0.0241
	26895	0.0249
	26896	0.0238
	26897	0.0281
	26898	0.033
	26899	0.0313
	26900	0.0255
	26901	0.0229
	26902	0.0214
	26903	0.0166
	26904	0.0119
	26905	0.0108
	26906	0.0101
	26907	0.0085
	26908	0.0101
	26909	0.0126
	26910	0.015
	26911	0.0172
	26912	0.0194
	26913	0.0208
	26914	0.0147
	26915	0.0107
	26916	0.0144
	26917	0.015
	26918	0.0128
	26919	0.0114
	26920	0.0106
	26921	0.0081
	26922	0.0056
	26923	0.0092
	26924	0.0116
	26925	0.0111
	26926	0.0105
	26927	0.0068
	26928	0.0053
	26929	0.0042
	26930	0.0024
	26931	0.0024
	26932	0.0013
	26933	0.0001
	26934	0.0001
	26935	0.0003
	26936	0.0007
	26937	0.0007
	26938	0.0004
	26939	0.0002
	26940	0.0001
	26941	0.0001
	26942	0.0001
	26943	0.0002
	26944	0.0003
	26945	0.0008
	26946	0.0014
	26947	0.0031
	26948	0.005
	26949	0.0041
	26950	0.0038
	26951	0.0053
	26952	0.0039
	26953	0.0013
	26954	0.0016
	26955	0.0034
	26956	0.0029
	26957	0.0024
	26958	0.0028
	26959	0.0019
	26960	0.0019
	26961	0.0035
	26962	0.0046
	26963	0.0067
	26964	0.0075
	26965	0.0058
	26966	0.0064
	26967	0.0055
	26968	0.0037
	26969	0.005
	26970	0.0037
	26971	0.0017
	26972	0.0019
	26973	0.0015
	26974	0.001
	26975	0.0017
	26976	0.0032
	26977	0.0043
	26978	0.0042
	26979	0.0038
	26980	0.004
	26981	0.005
	26982	0.0056
	26983	0.0061
	26984	0.0046
	26985	0.0034
	26986	0.0033
	26987	0.0016
	26988	0.0008
	26989	0.0021
	26990	0.004
	26991	0.0037
	26992	0.0039
	26993	0.0056
	26994	0.0047
	26995	0.0062
	26996	0.0103
	26997	0.0108
	26998	0.0088
	26999	0.0082
	27000	0.0084
	27001	0.0066
	27002	0.0057
	27003	0.0044
	27004	0.0022
	27005	0.0029
	27006	0.0034
	27007	0.0026
	27008	0.0027
	27009	0.003
	27010	0.0024
	27011	0.0021
	27012	0.0035
	27013	0.0062
	27014	0.0079
	27015	0.0074
	27016	0.0077
	27017	0.0091
	27018	0.0073
	27019	0.0043
	27020	0.0039
	27021	0.0035
	27022	0.002
	27023	0.0012
	27024	0.0009
	27025	0.0011
	27026	0.0019
	27027	0.0017
	27028	0.0008
	27029	0.0003
	27030	0.0009
	27031	0.0027
	27032	0.0048
	27033	0.0056
	27034	0.0052
	27035	0.0037
	27036	0.0035
	27037	0.0054
	27038	0.0055
	27039	0.004
	27040	0.0043
	27041	0.0044
	27042	0.0019
	27043	0.0025
	27044	0.0053
	27045	0.0044
	27046	0.005
	27047	0.0068
	27048	0.0066
	27049	0.0092
	27050	0.0107
	27051	0.0075
	27052	0.0064
	27053	0.0104
	27054	0.0141
	27055	0.0115
	27056	0.0093
	27057	0.0094
	27058	0.0069
	27059	0.0067
	27060	0.0067
	27061	0.0033
	27062	0.0015
	27063	0.0022
	27064	0.0038
	27065	0.0063
	27066	0.0073
	27067	0.0057
	27068	0.0066
	27069	0.0085
	27070	0.0072
	27071	0.0073
	27072	0.0069
	27073	0.0045
	27074	0.0066
	27075	0.0083
	27076	0.0048
	27077	0.0034
	27078	0.0047
	27079	0.0031
	27080	0.001
	27081	0.0016
	27082	0.0021
	27083	0.0015
	27084	0.0018
	27085	0.002
	27086	0.0008
	27087	0.0007
	27088	0.002
	27089	0.0024
	27090	0.0031
	27091	0.0048
	27092	0.0041
	27093	0.0055
	27094	0.0087
	27095	0.0054
	27096	0.0019
	27097	0.0068
	27098	0.0104
	27099	0.0091
	27100	0.01
	27101	0.0069
	27102	0.0013
	27103	0.0001
	27104	0.0002
	27105	0.0001
	27106	0.0001
	27107	0.0002
	27108	0.0001
	27109	0
	27110	0.0002
	27111	0.0003
	27112	0.0006
	27113	0.0026
	27114	0.0064
	27115	0.0101
	27116	0.0112
	27117	0.0082
	27118	0.008
	27119	0.0114
	27120	0.0116
	27121	0.0107
	27122	0.0106
	27123	0.0109
	27124	0.0109
	27125	0.0134
	27126	0.0144
	27127	0.0078
	27128	0.0046
	27129	0.0052
	27130	0.003
	27131	0.0023
	27132	0.0022
	27133	0.0008
	27134	0.0006
	27135	0.0011
	27136	0.0006
	27137	0.0006
	27138	0.0012
	27139	0.0012
	27140	0.001
	27141	0.0013
	27142	0.0042
	27143	0.0059
	27144	0.0032
	27145	0.0038
	27146	0.0066
	27147	0.0049
	27148	0.0025
	27149	0.0025
	27150	0.0043
	27151	0.0054
	27152	0.0042
	27153	0.0045
	27154	0.0055
	27155	0.0037
	27156	0.0022
	27157	0.0022
	27158	0.0024
	27159	0.0039
	27160	0.0052
	27161	0.0042
	27162	0.0045
	27163	0.0048
	27164	0.0045
	27165	0.0046
	27166	0.0046
	27167	0.0048
	27168	0.0028
	27169	0.0019
	27170	0.0036
	27171	0.0031
	27172	0.0011
	27173	0.0006
	27174	0.0007
	27175	0.0006
	27176	0.0005
	27177	0.0003
	27178	0.0001
	27179	0.0001
	27180	0.0002
	27181	0.0005
	27182	0.0011
	27183	0.0093
	27184	0.0177
	27185	0.0161
	27186	0.0182
	27187	0.0196
	27188	0.0208
	27189	0.026
	27190	0.0186
	27191	0.0152
	27192	0.0229
	27193	0.0194
	27194	0.0161
	27195	0.018
	27196	0.0126
	27197	0.0134
	27198	0.0161
	27199	0.0108
	27200	0.0089
	27201	0.0061
	27202	0.0015
	27203	0.0006
	27204	0.0004
	27205	0.0002
	27206	0.0003
	27207	0.0007
	27208	0.0029
	27209	0.0071
	27210	0.0074
	27211	0.0094
	27212	0.0148
	27213	0.0103
	27214	0.0101
	27215	0.0168
	27216	0.0122
	27217	0.0096
	27218	0.0134
	27219	0.0102
	27220	0.0088
	27221	0.0122
	27222	0.0094
	27223	0.0042
	27224	0.002
	27225	0.001
	27226	0.0006
	27227	0.0012
	27228	0.0016
	27229	0.0012
	27230	0.0011
	27231	0.0007
	27232	0.0006
	27233	0.0009
	27234	0.0006
	27235	0.0004
	27236	0.0005
	27237	0.0004
	27238	0.0002
	27239	0.0005
	27240	0.001
	27241	0.002
	27242	0.0033
	27243	0.0032
	27244	0.004
	27245	0.0061
	27246	0.0053
	27247	0.0043
	27248	0.0043
	27249	0.0047
	27250	0.0093
	27251	0.0108
	27252	0.0044
	27253	0.0038
	27254	0.0071
	27255	0.0036
	27256	0.0006
	27257	0.001
	27258	0.0005
	27259	0.0014
	27260	0.0057
	27261	0.0102
	27262	0.0112
	27263	0.011
	27264	0.0122
	27265	0.0113
	27266	0.0065
	27267	0.0042
	27268	0.0062
	27269	0.0051
	27270	0.0016
	27271	0.0015
	27272	0.0028
	27273	0.0016
	27274	0.0012
	27275	0.0028
	27276	0.0025
	27277	0.0013
	27278	0.0022
	27279	0.0029
	27280	0.0015
	27281	0.0012
	27282	0.0038
	27283	0.0059
	27284	0.0056
	27285	0.0052
	27286	0.0042
	27287	0.002
	27288	0.0021
	27289	0.0037
	27290	0.0033
	27291	0.0027
	27292	0.0036
	27293	0.0043
	27294	0.0051
	27295	0.0067
	27296	0.0066
	27297	0.0058
	27298	0.0072
	27299	0.0073
	27300	0.0066
	27301	0.007
	27302	0.0064
	27303	0.0059
	27304	0.0041
	27305	0.0024
	27306	0.0026
	27307	0.0017
	27308	0.0018
	27309	0.0042
	27310	0.0059
	27311	0.0057
	27312	0.0041
	27313	0.0024
	27314	0.0016
	27315	0.003
	27316	0.0051
	27317	0.0067
	27318	0.0079
	27319	0.0103
	27320	0.0117
	27321	0.0106
	27322	0.0146
	27323	0.0168
	27324	0.0122
	27325	0.0127
	27326	0.0142
	27327	0.0101
	27328	0.0076
	27329	0.0076
	27330	0.0055
	27331	0.0037
	27332	0.0036
	27333	0.0036
	27334	0.0038
	27335	0.0026
	27336	0.0017
	27337	0.0027
	27338	0.0029
	27339	0.0022
	27340	0.0017
	27341	0.0013
	27342	0.0011
	27343	0.0014
	27344	0.0013
	27345	0.0013
	27346	0.0013
	27347	0.0011
	27348	0.002
	27349	0.004
	27350	0.0042
	27351	0.0022
	27352	0.0017
	27353	0.0023
	27354	0.0012
	27355	0.0002
	27356	0
	27357	0.0002
	27358	0.0006
	27359	0.0006
	27360	0.0002
	27361	0
	27362	0.0001
	27363	0
	27364	0.0001
	27365	0.0001
	27366	0.0014
	27367	0.0028
	27368	0.0036
	27369	0.0046
	27370	0.0034
	27371	0.0028
	27372	0.0035
	27373	0.0023
	27374	0.0018
	27375	0.0032
	27376	0.0038
	27377	0.003
	27378	0.0036
	27379	0.0044
	27380	0.0028
	27381	0.0018
	27382	0.0023
	27383	0.0024
	27384	0.0018
	27385	0.0011
	27386	0.0008
	27387	0.0008
	27388	0.0004
	27389	0.0006
	27390	0.0011
	27391	0.0006
	27392	0.0007
	27393	0.0013
	27394	0.0025
	27395	0.0036
	27396	0.0018
	27397	0.0001
	27398	0.0002
	27399	0.0004
	27400	0.0004
	27401	0.001
	27402	0.0014
	27403	0.001
	27404	0.0027
	27405	0.0044
	27406	0.0024
	27407	0.0009
	27408	0.0006
	27409	0.0001
	27410	0.0009
	27411	0.0041
	27412	0.007
	27413	0.0075
	27414	0.0078
	27415	0.0086
	27416	0.0101
	27417	0.0097
	27418	0.0087
	27419	0.0123
	27420	0.0113
	27421	0.008
	27422	0.0106
	27423	0.0109
	27424	0.0091
	27425	0.0075
	27426	0.008
	27427	0.0117
	27428	0.0096
	27429	0.01
	27430	0.0138
	27431	0.0097
	27432	0.009
	27433	0.0119
	27434	0.0084
	27435	0.0059
	27436	0.0058
	27437	0.0106
	27438	0.0154
	27439	0.0115
	27440	0.0137
	27441	0.0187
	27442	0.0142
	27443	0.0152
	27444	0.0203
	27445	0.0178
	27446	0.0153
	27447	0.012
	27448	0.0079
	27449	0.008
	27450	0.0063
	27451	0.0028
	27452	0.0023
	27453	0.0066
	27454	0.0112
	27455	0.0115
	27456	0.0093
	27457	0.0054
	27458	0.005
	27459	0.007
	27460	0.007
	27461	0.009
	27462	0.01
	27463	0.0109
	27464	0.0119
	27465	0.009
	27466	0.0071
	27467	0.0072
	27468	0.0051
	27469	0.0048
	27470	0.0067
	27471	0.0061
	27472	0.0037
	27473	0.0016
	27474	0.0006
	27475	0.0003
	27476	0
	27477	0
	27478	0
	27479	0
	27480	0.0001
	27481	0.0002
	27482	0.0003
	27483	0.0004
	27484	0.0002
	27485	0.0002
	27486	0.0006
	27487	0.0005
	27488	0.0003
	27489	0.0004
	27490	0.0005
	27491	0.0004
	27492	0.0001
	27493	0
	27494	0
	27495	0
	27496	0
	27497	0
	27498	0
	27499	0
	27500	0
	27501	0.0004
	27502	0.0017
	27503	0.0034
	27504	0.006
	27505	0.0089
	27506	0.0077
	27507	0.006
	27508	0.0067
	27509	0.0061
	27510	0.0063
	27511	0.0056
	27512	0.0043
	27513	0.0056
	27514	0.005
	27515	0.0024
	27516	0.0013
	27517	0.0007
	27518	0.0006
	27519	0.0011
	27520	0.0007
	27521	0.0007
	27522	0.0011
	27523	0.0011
	27524	0.0012
	27525	0.0008
	27526	0.0002
	27527	0.0016
	27528	0.003
	27529	0.0017
	27530	0.001
	27531	0.0015
	27532	0.0011
	27533	0.0006
	27534	0.0005
	27535	0.0006
	27536	0.0004
	27537	0.0005
	27538	0.0014
	27539	0.0018
	27540	0.0008
	27541	0.0006
	27542	0.0012
	27543	0.001
	27544	0.0004
	27545	0.0007
	27546	0.0012
	27547	0.0007
	27548	0.0004
	27549	0.0008
	27550	0.0007
	27551	0.0014
	27552	0.0027
	27553	0.0028
	27554	0.0052
	27555	0.0082
	27556	0.0067
	27557	0.0058
	27558	0.0062
	27559	0.0072
	27560	0.0086
	27561	0.0075
	27562	0.009
	27563	0.0103
	27564	0.0057
	27565	0.0091
	27566	0.0164
	27567	0.0098
	27568	0.0049
	27569	0.0064
	27570	0.0035
	27571	0.003
	27572	0.005
	27573	0.0037
	27574	0.0024
	27575	0.0028
	27576	0.0033
	27577	0.0033
	27578	0.0025
	27579	0.0041
	27580	0.0057
	27581	0.0051
	27582	0.0045
	27583	0.0036
	27584	0.0048
	27585	0.0058
	27586	0.0075
	27587	0.0107
	27588	0.0079
	27589	0.0061
	27590	0.0117
	27591	0.0122
	27592	0.0056
	27593	0.0056
	27594	0.0089
	27595	0.0058
	27596	0.0017
	27597	0.0039
	27598	0.0073
	27599	0.0064
	27600	0.0047
	27601	0.0055
	27602	0.0062
	27603	0.0058
	27604	0.0065
	27605	0.0062
	27606	0.0039
	27607	0.0038
	27608	0.0045
	27609	0.0023
	27610	0.0011
	27611	0.0023
	27612	0.0022
	27613	0.0025
	27614	0.0039
	27615	0.0034
	27616	0.0033
	27617	0.0043
	27618	0.0043
	27619	0.0051
	27620	0.0066
	27621	0.0074
	27622	0.0058
	27623	0.0042
	27624	0.0049
	27625	0.0045
	27626	0.0039
	27627	0.0035
	27628	0.0034
	27629	0.0034
	27630	0.0014
	27631	0
	27632	0.0001
	27633	0.0001
	27634	0
	27635	0
	27636	0.0001
	27637	0.0009
	27638	0.002
	27639	0.0017
	27640	0.0006
	27641	0.0001
	27642	0.0004
	27643	0.0011
	27644	0.0016
	27645	0.0025
	27646	0.0035
	27647	0.0038
	27648	0.0067
	27649	0.0093
	27650	0.011
	27651	0.0115
	27652	0.0086
	27653	0.0102
	27654	0.012
	27655	0.0107
	27656	0.0122
	27657	0.016
	27658	0.0183
	27659	0.0125
	27660	0.0103
	27661	0.0138
	27662	0.0104
	27663	0.0066
	27664	0.0044
	27665	0.0051
	27666	0.008
	27667	0.0066
	27668	0.0083
	27669	0.0107
	27670	0.0076
	27671	0.0057
	27672	0.005
	27673	0.0027
	27674	0.0016
	27675	0.0018
	27676	0.0012
	27677	0.0007
	27678	0.0011
	27679	0.0013
	27680	0.0018
	27681	0.0039
	27682	0.0048
	27683	0.0034
	27684	0.0029
	27685	0.0036
	27686	0.0041
	27687	0.0034
	27688	0.0027
	27689	0.0053
	27690	0.0077
	27691	0.0058
	27692	0.0075
	27693	0.0104
	27694	0.0073
	27695	0.0065
	27696	0.0088
	27697	0.01
	27698	0.0113
	27699	0.0108
	27700	0.0074
	27701	0.0054
	27702	0.0049
	27703	0.003
	27704	0.0025
	27705	0.0022
	27706	0.0007
	27707	0
	27708	0
	27709	0.0002
	27710	0.0007
	27711	0.0009
	27712	0.0007
	27713	0.0025
	27714	0.0043
	27715	0.0036
	27716	0.0052
	27717	0.0064
	27718	0.0042
	27719	0.0031
	27720	0.0038
	27721	0.004
	27722	0.0037
	27723	0.0045
	27724	0.0054
	27725	0.0053
	27726	0.0041
	27727	0.0033
	27728	0.0029
	27729	0.0019
	27730	0.0021
	27731	0.0031
	27732	0.0017
	27733	0.0015
	27734	0.0037
	27735	0.0033
	27736	0.0013
	27737	0.0012
	27738	0.0016
	27739	0.0007
	27740	0.0001
	27741	0.0003
	27742	0.0026
	27743	0.0058
	27744	0.005
	27745	0.0067
	27746	0.0102
	27747	0.0081
	27748	0.0079
	27749	0.0092
	27750	0.0093
	27751	0.0121
	27752	0.0105
	27753	0.0066
	27754	0.0065
	27755	0.0043
	27756	0.0009
	27757	0.0001
	27758	0.0005
	27759	0.0006
	27760	0.0003
	27761	0.0005
	27762	0.0013
	27763	0.0012
	27764	0.0004
	27765	0.0006
	27766	0.0014
	27767	0.0017
	27768	0.0027
	27769	0.004
	27770	0.0041
	27771	0.0055
	27772	0.006
	27773	0.0051
	27774	0.0071
	27775	0.0074
	27776	0.0058
	27777	0.007
	27778	0.0057
	27779	0.0045
	27780	0.007
	27781	0.0066
	27782	0.005
	27783	0.0056
	27784	0.0053
	27785	0.005
	27786	0.0071
	27787	0.0085
	27788	0.0063
	27789	0.0046
	27790	0.0067
	27791	0.0072
	27792	0.0075
	27793	0.0119
	27794	0.0117
	27795	0.0066
	27796	0.0054
	27797	0.0053
	27798	0.004
	27799	0.0039
	27800	0.003
	27801	0.0027
	27802	0.0038
	27803	0.0033
	27804	0.0023
	27805	0.0031
	27806	0.0044
	27807	0.0035
	27808	0.0018
	27809	0.0012
	27810	0.0032
	27811	0.0056
	27812	0.0037
	27813	0.0045
	27814	0.0074
	27815	0.0037
	27816	0.0004
	27817	0.002
	27818	0.0032
	27819	0.0017
	27820	0.0011
	27821	0.0038
	27822	0.0058
	27823	0.0042
	27824	0.0051
	27825	0.0077
	27826	0.0053
	27827	0.0021
	27828	0.0013
	27829	0.0017
	27830	0.0024
	27831	0.0011
	27832	0.0002
	27833	0.0006
	27834	0.0006
	27835	0.0002
	27836	0.0001
	27837	0.0002
	27838	0.0008
	27839	0.0013
	27840	0.0009
	27841	0.0006
	27842	0.0007
	27843	0.0006
	27844	0.0011
	27845	0.0017
	27846	0.0011
	27847	0.0007
	27848	0.0033
	27849	0.0058
	27850	0.0049
	27851	0.0082
	27852	0.0112
	27853	0.0076
	27854	0.0099
	27855	0.0137
	27856	0.0107
	27857	0.0137
	27858	0.0158
	27859	0.0141
	27860	0.0148
	27861	0.0083
	27862	0.0057
	27863	0.0098
	27864	0.0071
	27865	0.0036
	27866	0.003
	27867	0.0042
	27868	0.0064
	27869	0.0069
	27870	0.0051
	27871	0.0049
	27872	0.0057
	27873	0.0045
	27874	0.0048
	27875	0.0058
	27876	0.005
	27877	0.005
	27878	0.0081
	27879	0.0091
	27880	0.0065
	27881	0.0091
	27882	0.01
	27883	0.0066
	27884	0.0058
	27885	0.0029
	27886	0.0021
	27887	0.0049
	27888	0.004
	27889	0.0029
	27890	0.0033
	27891	0.003
	27892	0.0029
	27893	0.0028
	27894	0.0037
	27895	0.0041
	27896	0.0027
	27897	0.0036
	27898	0.0055
	27899	0.0043
	27900	0.0039
	27901	0.0047
	27902	0.0044
	27903	0.0044
	27904	0.0049
	27905	0.0069
	27906	0.0078
	27907	0.0054
	27908	0.0043
	27909	0.0061
	27910	0.0082
	27911	0.0085
	27912	0.01
	27913	0.0123
	27914	0.0136
	27915	0.0157
	27916	0.0149
	27917	0.0156
	27918	0.0202
	27919	0.0163
	27920	0.0127
	27921	0.0155
	27922	0.0141
	27923	0.0132
	27924	0.0128
	27925	0.0096
	27926	0.0111
	27927	0.0128
	27928	0.0116
	27929	0.0121
	27930	0.0116
	27931	0.0099
	27932	0.0094
	27933	0.0107
	27934	0.0121
	27935	0.0082
	27936	0.0069
	27937	0.0097
	27938	0.0104
	27939	0.0124
	27940	0.0118
	27941	0.0112
	27942	0.0156
	27943	0.0128
	27944	0.0081
	27945	0.0153
	27946	0.0187
	27947	0.0113
	27948	0.0105
	27949	0.0108
	27950	0.0088
	27951	0.0098
	27952	0.0066
	27953	0.0058
	27954	0.0098
	27955	0.0085
	27956	0.007
	27957	0.0092
	27958	0.0088
	27959	0.0081
	27960	0.0103
	27961	0.0096
	27962	0.0062
	27963	0.0077
	27964	0.0091
	27965	0.0055
	27966	0.0025
	27967	0.0013
	27968	0.0004
	27969	0.0002
	27970	0.0003
	27971	0.0007
	27972	0.0005
	27973	0.0003
	27974	0.0003
	27975	0.0002
	27976	0.0007
	27977	0.0014
	27978	0.0013
	27979	0.0013
	27980	0.0009
	27981	0.0011
	27982	0.0035
	27983	0.0048
	27984	0.0031
	27985	0.0036
	27986	0.006
	27987	0.006
	27988	0.0051
	27989	0.0059
	27990	0.0054
	27991	0.0036
	27992	0.0051
	27993	0.0067
	27994	0.0059
	27995	0.0063
	27996	0.0079
	27997	0.0088
[truncated: 6,003 more rows]

[truncated: 7 more sheets: Supplementary Fig. 2, Supplementary Fig. 3, Supplementary Fig. 7, Supplementary Fig. 9, Supplementary Fig. 10, Supplementary Fig. 23, Supplementary Fig. 24]
